# Supplementary material for: MHC-Dependent Mate Selection within 872 Spousal Pairs of European Ancestry from the Health and Retirement Study
Source: Genes (Basel). 2018 Jan 22;9(1):53. doi: 10.3390/genes9010053 (PMC5793204; doi:10.3390/genes9010053)
Supplement: Supplementary file 1 [file genes-09-00053-s001.zip]

Archive with 7 entries (7 files):
- Figure S1.pdf
- Figure S2.pdf
- Figure S3.pdf
- Table S1-3.docx
- Table S4.xlsx
- Table S5.docx
- Table S6.xlsx
