# Supplementary material for: MHC-Dependent Mate Selection within 872 Spousal Pairs of European Ancestry from the Health and Retirement Study
Source: Genes (Basel). 2018 Jan 22;9(1):53. doi: 10.3390/genes9010053 (PMC5793204; doi:10.3390/genes9010053)
Supplement: Supplementary file 1 [file genes-09-00053-s001.zip › Table S4.xlsx]

## Sheet: Table S4
	ρ (Speaman's rank correlation coefficient calculated for spouses)	Mean ρ (caculated from 100,000 permutations)	Standard deviation of ρ (caculated from 100,000 permutations)	P-value (two-sided p-value calculated based on the permutations)	Adjusted p-value (FDR/BH method)
rs434112	0.00459498	9.23562e-05	0.0340286	0.894732	0.997535
rs722788	0.00300741	0.000109594	0.0340627	0.932203	0.997535
rs406113	0.00370383	0.000106366	0.0339326	0.915568	0.997535
rs115091084	-0.0196769	2.38178e-05	0.0338581	0.56066	0.997535
rs1003359	0.0159269	9.8625e-05	0.0341443	0.642956	0.997535
rs2078035	-0.0122056	3.24119e-05	0.0338406	0.717624	0.997535
rs13216508	0.00389136	0.000117353	0.0340318	0.911698	0.997535
rs11757235	-0.0387883	2.36651e-05	0.033897	0.25221	0.987512
rs28382590	0.0880944	-7.39251e-06	0.0338161	0.00917891	0.740314
rs445870	-0.00308825	7.42179e-05	0.0339421	0.925766	0.997535
rs769189	-0.0279445	5.82006e-05	0.0340209	0.410451	0.997535
rs380879	-0.0150635	4.4096e-05	0.0339065	0.655912	0.997535
rs448450	-0.0178507	3.55355e-05	0.0339069	0.597839	0.997535
rs451774	0.0137217	9.41494e-06	0.0339277	0.686093	0.997535
rs13215054	0.0142577	0.000115633	0.0339053	0.676601	0.997535
rs392230	-0.00672757	6.78834e-05	0.0340383	0.841761	0.997535
rs116756717	0.0135321	2.72517e-05	0.0338364	0.689804	0.997535
rs454182	0.0162055	6.02872e-05	0.0339605	0.634494	0.997535
rs2394102	-0.00819589	-8.31277e-05	0.0339232	0.810989	0.997535
rs393414	0.0433685	8.92078e-05	0.0338274	0.20075	0.973051
rs6456825	0.0197558	8.74506e-05	0.0338691	0.561431	0.997535
rs414745	0.0120425	-5.88421e-05	0.0338917	0.721046	0.997535
rs4711174	0.0156548	-3.35537e-06	0.0340303	0.645427	0.997535
rs418092	0.0120561	-6.47555e-05	0.0338259	0.720096	0.997535
rs7742957	0.00870058	0.000149254	0.0338583	0.800606	0.997535
rs450630	0.0202215	5.22416e-05	0.0338773	0.551601	0.997535
rs115110259	0.0177473	6.63639e-05	0.033834	0.601268	0.997535
rs17336532	-0.000630406	8.5535e-05	0.0337994	0.9831	0.997535
rs16901848	0.0135092	0.000129814	0.0338287	0.692472	0.997535
rs41270596	0.0949968	6.19317e-05	0.033991	0.00522315	0.740314
rs41270599	-0.0118047	6.31653e-05	0.0338551	0.725926	0.997535
rs6901724	0.018581	-0.000103412	0.0340364	0.583037	0.997535
rs380914	0.0104948	5.88622e-05	0.0339057	0.75824	0.997535
rs442439	0.00758425	-0.00010428	0.0339056	0.820608	0.997535
rs911178	0.0660357	-5.05999e-05	0.0338111	0.0506334	0.766491
rs9357070	0.0280837	-9.79096e-05	0.0339031	0.405837	0.997535
rs116591906	-0.00701742	7.12557e-05	0.0339606	0.834657	0.997535
rs62402390	-0.039779	-0.000115194	0.0339046	0.242056	0.987512
rs34556183	0.0433044	2.08332e-05	0.0338296	0.200737	0.973051
rs6937826	0.00282395	-0.000136327	0.0339871	0.930592	0.997535
rs114786745	-0.0183507	4.39247e-05	0.0339544	0.587995	0.997535
rs16894171	-0.0317121	-0.000124284	0.033919	0.351713	0.997535
rs10807035	-0.0286887	2.58836e-05	0.0338205	0.395865	0.997535
rs115160697	-0.0255664	-7.92053e-05	0.0338197	0.451078	0.997535
rs7743296	0.0078293	-0.000134346	0.0338847	0.814192	0.997535
rs732395	-0.02145	-7.18809e-05	0.0338136	0.527235	0.997535
rs9295775	-0.0289647	-0.000147376	0.0338479	0.394559	0.997535
rs13194504	-0.0470785	0.000117841	0.0340055	0.165167	0.954715
rs7767008	0.0230049	-7.22543e-05	0.0338886	0.495891	0.997535
rs16894184	0.0309403	4.95703e-05	0.033941	0.362755	0.997535
kgp5070472	-0.0262843	-0.000146085	0.0338385	0.439855	0.997535
rs3864294	-0.0847874	-2.29089e-05	0.0338169	0.0121907	0.740314
rs9393921	-0.00130869	-2.00633e-05	0.03397	0.96974	0.997535
rs16894197	0.0122091	-0.00011888	0.0338542	0.715746	0.997535
rs9885928	-0.00287102	-7.08153e-05	0.0338511	0.934073	0.997535
rs1319075	0.0111523	-3.53755e-05	0.0339033	0.74141	0.997535
rs4143771	0.0267108	-4.45196e-06	0.0340108	0.432164	0.997535
rs7382112	0.0308569	-2.85971e-06	0.0339173	0.362901	0.997535
rs7383248	0.0263373	1.92621e-05	0.0340191	0.439153	0.997535
rs6939576	0.0208306	-0.000103443	0.0338419	0.536191	0.997535
rs1107160	0.0404532	-4.27843e-05	0.0339769	0.233313	0.986835
rs1107159	0.0512796	-6.02072e-05	0.0338167	0.128969	0.954715
rs2893974	0.050253	-6.10934e-05	0.0337768	0.136328	0.954715
rs116483434	0.0057561	-2.9516e-05	0.0339449	0.864663	0.997535
rs9368570	0.00777583	-4.8314e-05	0.0339452	0.817709	0.997535
rs9393925	-0.020834	0.000112973	0.0340741	0.538722	0.997535
rs116810809	0.0487424	-8.13771e-05	0.0337879	0.148455	0.954715
rs57693980	0.0454832	-2.52631e-05	0.0337743	0.177842	0.966216
rs115680213	-0.00381024	9.94729e-05	0.0339466	0.908308	0.997535
rs6909960	0.0484887	-8.09584e-05	0.0338067	0.150807	0.954715
rs9468413	0.0376377	0.000188659	0.0340052	0.270777	0.997535
rs1419094	0.0628268	7.90207e-05	0.033939	0.064481	0.808692
rs1954407	0.0593872	6.82478e-05	0.0338469	0.0796765	0.851486
rs7772682	0.0536142	-8.4472e-05	0.0340947	0.11526	0.954715
rs9393929	-0.0257606	9.84515e-05	0.0340807	0.447996	0.997535
rs2893973	0.00945909	8.4842e-05	0.0342226	0.784146	0.997535
rs17280797	0.0273406	-0.000114905	0.0338176	0.416867	0.997535
rs10498733	0.0293538	-6.92381e-05	0.0338356	0.384526	0.997535
rs6456834	0.0354694	0.000191169	0.0338602	0.297467	0.997535
rs2893970	0.0111293	9.18869e-05	0.0340486	0.745812	0.997535
rs7766599	0.0273406	-0.000114905	0.0338176	0.416867	0.997535
rs116118793	0.0608389	6.9131e-05	0.0338477	0.0725923	0.822185
rs880638	-0.0448287	-1.63788e-05	0.0338719	0.185837	0.972067
rs3905240	0.0279374	-0.000107776	0.0338939	0.407987	0.997535
rs1233579	-0.0191082	5.07352e-05	0.0339916	0.573002	0.997535
rs1233585	0.00133829	0.000102282	0.03384	0.970864	0.997535
rs115858256	0.000713633	8.41532e-05	0.033985	0.985222	0.997535
rs1233591	-0.037449	-0.000125023	0.0340142	0.272508	0.997535
rs17338569	0.0576623	3.30063e-05	0.0339008	0.0891422	0.900663
rs116574420	-0.0246778	-2.4592e-06	0.0340796	0.469035	0.997535
rs1233596	-0.0351965	-0.000116666	0.0339595	0.301609	0.997535
rs115401572	0.0350547	2.27059e-05	0.0338656	0.30093	0.997535
rs1233599	-0.0207798	4.97617e-05	0.0340287	0.540459	0.997535
rs1233602	-0.0474228	-9.11205e-05	0.034051	0.164522	0.954715
rs1233619	-0.00960033	7.40492e-05	0.03418	0.777144	0.997535
rs7758798	0.0494937	-8.14449e-05	0.033867	0.143243	0.954715
rs1233627	-0.0557472	-7.91569e-05	0.0339764	0.101332	0.93849
rs7751451	0.049794	-8.25431e-05	0.0338076	0.14013	0.954715
rs1311918	-0.0217733	7.44417e-05	0.0339921	0.520399	0.997535
rs9257181	-0.00972725	-6.25805e-06	0.0339319	0.774506	0.997535
rs9257185	-0.00511062	0.000137129	0.0341681	0.877936	0.997535
rs7767099	-0.0249537	7.17872e-05	0.0340351	0.462166	0.997535
rs2765219	-0.0646531	-4.48736e-05	0.0338192	0.0560821	0.778492
rs9404976	-0.00992535	7.3265e-06	0.034281	0.772013	0.997535
rs2754767	-0.066025	-4.76308e-05	0.0341313	0.0532307	0.766491
rs3131343	-0.0308619	8.98485e-05	0.0340837	0.363821	0.997535
rs4324798	-0.028252	7.70056e-05	0.034025	0.405074	0.997535
rs398795	0.0481188	-0.000102536	0.0340783	0.157064	0.954715
rs386628	-0.0616038	-3.67459e-05	0.0339256	0.0695595	0.812254
rs377392	-0.0584933	-3.76558e-05	0.0338346	0.0840441	0.877192
rs116194120	-0.0233251	-7.08368e-05	0.0339814	0.49377	0.997535
rs172330	0.0492645	-0.000107056	0.0341757	0.148559	0.954715
rs10484543	-0.0131351	-1.24551e-05	0.0339505	0.69911	0.997535
rs209184	-0.0635716	-4.38827e-05	0.0338975	0.060915	0.787183
rs116676714	0.0592636	-6.20294e-05	0.0338505	0.0796747	0.851486
rs209181	-0.0188005	0.000132923	0.0339971	0.577586	0.997535
rs209177	-0.0298665	2.33956e-05	0.0340332	0.379804	0.997535
rs209176	-0.0615428	-4.10896e-05	0.0338803	0.0694833	0.812254
rs6904278	0.0364338	4.70083e-05	0.0339165	0.283346	0.997535
rs422331	-0.078411	1.95831e-05	0.0339427	0.0208509	0.740314
rs526983	-0.0550438	-5.98249e-05	0.0340014	0.105855	0.954715
rs9257274	-0.0101503	-5.00539e-06	0.0340119	0.765484	0.997535
rs176461	0.0574239	-6.22958e-05	0.0338917	0.089853	0.901896
rs116380322	0.0508583	-5.67313e-05	0.0339316	0.13348	0.954715
rs115319163	-0.0018914	-3.62618e-05	0.0340783	0.956587	0.997535
rs3132389	-0.028252	8.2035e-05	0.0340082	0.404759	0.997535
rs3132390	-0.0344863	0.000135034	0.0340489	0.309244	0.997535
rs3118370	-0.0254603	6.30152e-05	0.0341156	0.454375	0.997535
rs4713182	0.0847749	0.00010917	0.0341181	0.0130814	0.740314
rs56270424	0.0516017	-5.76279e-05	0.0338316	0.126772	0.954715
rs209164	-0.0476855	-4.56187e-05	0.0338824	0.159714	0.954715
rs3131093	-0.028252	7.98515e-05	0.0340076	0.404787	0.997535
rs3132392	-0.0280022	8.09703e-05	0.0339897	0.408677	0.997535
rs114838384	-0.0280022	8.09703e-05	0.0339897	0.408677	0.997535
rs743848	0.0842119	9.43819e-05	0.0339971	0.0133513	0.740314
rs209160	-0.0589637	-3.01679e-05	0.0338548	0.0817233	0.862983
rs7763661	0.0287385	7.18716e-05	0.0339204	0.398046	0.997535
rs209153	-0.0574942	-3.38378e-05	0.0340286	0.0912976	0.904852
rs209152	-0.0480636	-4.1924e-05	0.0339105	0.156737	0.954715
rs172326	-0.0822928	9.92851e-05	0.0339732	0.0152997	0.740314
rs2006758	-0.011141	-2.30245e-05	0.033949	0.743298	0.997535
rs9257319	-0.00409453	0.000104643	0.033889	0.901387	0.997535
rs429369	-0.0323112	6.08904e-05	0.0340788	0.342153	0.997535
rs41286267	0.0357428	6.35374e-05	0.0338642	0.292067	0.997535
rs6930087	0.0473104	0.000153653	0.0338727	0.163869	0.954715
rs7750338	-0.0331809	6.32851e-05	0.0340596	0.329035	0.997535
rs3135309	-0.0318116	8.59645e-05	0.0340932	0.349479	0.997535
rs169679	-0.0662042	-3.96956e-05	0.0339694	0.0514423	0.766491
rs209148	-0.0632224	-3.32998e-05	0.0338304	0.0617867	0.794638
rs209146	-0.0346418	5.93823e-05	0.0341192	0.309127	0.997535
rs209139	0.0525823	-9.45763e-05	0.0338828	0.120023	0.954715
rs3135316	-0.0330249	9.109e-05	0.0340749	0.331121	0.997535
rs3130838	-0.0334229	8.90699e-05	0.034017	0.324548	0.997535
rs209131	-0.0325634	3.54461e-05	0.0340167	0.337901	0.997535
rs209130	-0.0519324	-4.6529e-06	0.0338633	0.125165	0.954715
rs1536215	0.0816263	9.95058e-05	0.0339659	0.0163837	0.740314
rs209128	-0.0636694	-4.39465e-05	0.0338643	0.060267	0.785828
rs1056032	0.0763106	9.93411e-05	0.0339469	0.0247671	0.740314
rs209126	-0.0674312	-3.24935e-05	0.0339351	0.0470215	0.752633
rs209123	-0.0674301	-4.82078e-05	0.0338655	0.0466252	0.752633
rs209122	-0.0672141	-4.43399e-05	0.0338741	0.0473761	0.752633
rs2269553	-0.0168854	-2.02755e-05	0.0339737	0.6196	0.997535
rs209121	-0.0365213	5.7974e-05	0.0342434	0.285425	0.997535
rs3132377	-0.0426468	5.07533e-05	0.0340888	0.210373	0.973051
rs9295782	0.0803851	0.000106301	0.033912	0.0179199	0.740314
rs2230683	-0.0318528	8.78667e-05	0.0340804	0.348648	0.997535
rs1061625	-0.0493808	3.88749e-05	0.0342713	0.149298	0.954715
rs3763338	0.0846308	0.000119487	0.0339073	0.0126875	0.740314
rs2015436	-0.0383465	6.62864e-05	0.034057	0.259364	0.987512
rs3118361	-0.0233344	9.76053e-05	0.0341	0.491985	0.997535
rs932776	-0.0603641	-3.22941e-05	0.0338977	0.0751053	0.828229
rs2032502	0.0839648	0.000113479	0.0339626	0.0135516	0.740314
rs1004062	-0.0626113	-3.50362e-05	0.0338816	0.0647606	0.809512
rs3130895	-0.0267831	8.21145e-05	0.0340104	0.42958	0.997535
rs4713186	-0.0271675	2.05574e-05	0.0339998	0.423912	0.997535
rs7761745	0.0648083	6.03078e-05	0.0340316	0.0570952	0.779782
rs7762289	0.0633517	5.91253e-05	0.0340343	0.0629321	0.79999
rs2071790	-0.0622053	-3.02279e-05	0.0338526	0.0662625	0.812254
rs2071789	-0.0074886	0.000107408	0.0338731	0.822564	0.997535
rs2071788	0.0927915	0.000135225	0.0339646	0.00637144	0.740314
kgp10568569	-0.0429839	6.45154e-05	0.0340365	0.205952	0.973051
rs763009	-0.074714	-2.41589e-05	0.0338902	0.027533	0.740314
rs4947339	-0.0399127	-4.53009e-05	0.0339442	0.240195	0.987512
rs6456876	-0.0421655	-3.42506e-05	0.0340015	0.215309	0.973051
rs72862420	0.0800765	0.000130741	0.0339111	0.0183978	0.740314
rs4947256	0.0784258	0.000103915	0.0339253	0.0209626	0.740314
rs1476016	-0.0653658	-2.34295e-05	0.0339215	0.0540692	0.766491
rs3130845	-0.0280022	8.09703e-05	0.0339897	0.408677	0.997535
rs12386522	0.0559567	-1.45842e-05	0.0338874	0.0985988	0.922603
rs9257425	-0.0437347	8.20368e-05	0.0340431	0.198061	0.973051
rs6933672	0.0714308	-0.000161164	0.0338992	0.0346946	0.740314
rs4713191	0.0805661	0.000131561	0.0339183	0.01772	0.740314
rs3130837	-0.0284605	8.47856e-05	0.034011	0.401304	0.997535
rs968722	0.0822416	8.46867e-05	0.0338591	0.0152481	0.740314
rs9380102	0.0867475	9.25895e-05	0.0339532	0.0107049	0.740314
rs6904975	-0.0435463	6.08616e-05	0.0343005	0.203612	0.973051
rs3129791	-0.0322114	0.000102728	0.0339882	0.341734	0.997535
rs3129792	-0.0687291	1.47786e-05	0.0338563	0.04231	0.740314
rs16894540	-0.00771639	4.18097e-05	0.0340552	0.819792	0.997535
rs6456880	-0.0501591	-2.94545e-05	0.0338973	0.139176	0.954715
rs61751894	0.0805661	0.000131561	0.0339183	0.01772	0.740314
rs2269555	-0.0358222	1.66442e-05	0.0338995	0.290416	0.997535
rs9468459	0.0646343	-2.25219e-05	0.0339445	0.0568089	0.779782
rs6920392	-0.0451323	-1.13263e-05	0.0339132	0.183358	0.970125
rs6906909	-0.0488115	-1.27029e-05	0.0339447	0.150548	0.954715
rs9257453	0.0432985	7.71584e-05	0.0340794	0.204707	0.973051
rs9295784	0.0596103	-2.56671e-05	0.0338488	0.0780972	0.849625
rs6933976	0.0554564	0.000139736	0.0339835	0.103578	0.948214
rs6456881	0.0755361	7.1752e-05	0.033857	0.0258197	0.740314
rs3129793	-0.0709886	1.63077e-05	0.0339401	0.0364327	0.740314
rs6456883	-0.0457011	-2.36645e-07	0.0339673	0.178485	0.966216
rs9257456	0.0476751	7.27572e-05	0.0340743	0.162409	0.954715
rs6925178	0.0545334	0.000132032	0.0339617	0.10919	0.954715
rs6923005	0.0545334	0.000132032	0.0339617	0.10919	0.954715
rs3130891	-0.0234671	8.07057e-05	0.0342295	0.491492	0.997535
rs3130893	-0.0351112	8.37088e-05	0.0339866	0.300412	0.997535
rs6930903	0.0525575	0.000133577	0.03396	0.122662	0.954715
rs9357075	0.0762816	8.89774e-05	0.0339006	0.0246062	0.740314
rs6916923	0.0462813	6.89158e-05	0.0340565	0.174803	0.963165
rs9468464	0.0884562	-5.66605e-05	0.0339517	0.00913337	0.740314
rs3129795	-0.0499621	8.44442e-05	0.0338566	0.139357	0.954715
rs9380103	0.072494	0.000113988	0.0339443	0.0329808	0.740314
rs6941946	-0.0417884	-3.06627e-06	0.033941	0.218279	0.979953
rs7768299	-0.0416914	-4.62313e-06	0.0339233	0.219127	0.981316
rs1543796	-0.0584429	1.70979e-05	0.0337971	0.0836778	0.877192
rs2394512	-0.0416914	-4.62313e-06	0.0339233	0.219127	0.981316
rs7741520	0.0758049	0.000149029	0.0339168	0.0257057	0.740314
rs2269554	-0.00556963	3.27913e-05	0.0338841	0.868676	0.997535
rs10484544	-0.00556963	3.27913e-05	0.0338841	0.868676	0.997535
rs16894557	-0.00738226	9.38374e-05	0.0339906	0.825913	0.997535
rs7755402	-0.00740219	4.03371e-05	0.0339476	0.826466	0.997535
rs9468471	0.0750056	0.000159112	0.0340059	0.0277369	0.740314
rs9468473	0.0745392	0.000148116	0.0340295	0.0288099	0.740314
rs7743837	0.0637735	5.44523e-05	0.033945	0.0605006	0.785828
rs6924824	0.074911	0.000146888	0.0339545	0.0276727	0.740314
rs6456889	0.0759473	0.000146869	0.0340103	0.0258305	0.740314
rs2050230	-0.0570988	1.9395e-05	0.0338904	0.0919157	0.906382
rs9391651	0.0742331	6.81727e-05	0.0338518	0.028461	0.740314
rs7341218	-0.0128388	3.15179e-05	0.0342312	0.70693	0.997535
rs9468474	0.0686202	-3.62779e-05	0.0339548	0.0431767	0.740314
rs2143574	-0.0448003	-7.5634e-06	0.0339789	0.187419	0.972067
rs3130756	-0.057287	3.69423e-05	0.0339765	0.0915715	0.905648
rs9501294	0.0730696	6.38315e-05	0.0339906	0.0317278	0.740314
rs7747023	0.0826746	6.26421e-05	0.0340501	0.0152584	0.740314
rs3117143	-0.0347102	0.000113594	0.033972	0.30533	0.997535
rs114348159	-0.0386054	-3.11152e-05	0.0341521	0.258693	0.987512
rs41317407	0.0489344	0.000121788	0.0338798	0.149653	0.954715
rs6904527	0.0787309	9.34114e-05	0.0339721	0.0206258	0.740314
rs6456895	-0.0450089	-1.37153e-05	0.0339281	0.184776	0.970125
rs3131083	-0.0563486	1.90944e-05	0.0338486	0.0958548	0.920757
rs3130758	-0.0575251	2.00097e-05	0.0341956	0.0924096	0.908176
rs9393941	-0.0442603	-1.39919e-05	0.0339692	0.192731	0.973051
rs9348821	0.0772227	6.7491e-05	0.0338777	0.0227585	0.740314
rs11758255	0.0790103	0.000142041	0.0339983	0.0203532	0.740314
rs6903771	0.0764791	6.41655e-05	0.0338343	0.0239143	0.740314
rs7752270	0.0773809	8.91975e-05	0.0339327	0.0227388	0.740314
rs9380109	-0.0402753	-1.04237e-05	0.0339878	0.236141	0.987512
rs2142905	0.00866207	-1.09952e-05	0.0339714	0.798488	0.997535
rs34690357	-0.0295562	-9.49828e-05	0.0341132	0.387791	0.997535
rs3129111	0.0811806	9.20738e-05	0.03406	0.0172772	0.740314
rs3131091	-0.0584053	1.93852e-05	0.0338265	0.084134	0.877192
rs3129097	-0.0441148	-2.16205e-05	0.0339585	0.194135	0.973051
rs3130763	-0.0615203	5.83289e-06	0.0338889	0.0694431	0.812254
rs3749977	0.0759649	0.000156256	0.0339389	0.0255042	0.740314
rs3130764	-0.0143162	-3.37414e-05	0.0340316	0.674717	0.997535
rs3129106	-0.0369383	8.47599e-05	0.0339145	0.274984	0.997535
rs3129109	-0.0454629	-1.84863e-05	0.0342075	0.184015	0.970125
rs3129110	-0.0422452	-2.07543e-05	0.0339313	0.213348	0.973051
rs3130766	-0.0608527	1.61974e-05	0.0338195	0.07189	0.820247
rs3130774	-0.0384064	-6.06286e-05	0.0340196	0.259672	0.987512
rs3130778	-0.0383998	-4.36599e-05	0.0339504	0.258574	0.987512
rs3129119	0.0443261	6.93269e-05	0.0343171	0.197175	0.973051
rs2223363	0.0776458	6.97735e-05	0.0340373	0.0226583	0.740314
rs9295794	0.074092	0.000114836	0.0340452	0.029787	0.740314
rs2267632	0.050123	0.000124006	0.0339462	0.140781	0.954715
rs9468487	0.113849	-5.72061e-05	0.0340477	0.00082134	0.433451
rs9393945	0.0760583	0.000114979	0.0340676	0.025801	0.740314
rs7763908	0.070686	7.36713e-05	0.0340048	0.0378444	0.740314
rs9368592	0.0776051	0.000104717	0.0340194	0.0227193	0.740314
rs3116846	-0.053359	2.17053e-05	0.0337691	0.113934	0.954715
rs3130718	-0.0534341	2.2834e-05	0.033769	0.113417	0.954715
rs3130724	0.043562	6.56502e-05	0.0340293	0.201177	0.973051
rs3116847	-0.00276418	3.49768e-05	0.033896	0.934185	0.997535
rs3129123	-0.0274957	-1.84141e-05	0.0338963	0.417579	0.997535
rs3129131	-0.0309685	-1.78433e-05	0.0338187	0.36009	0.997535
rs3130729	-0.0544369	4.28542e-05	0.0341069	0.110194	0.954715
rs2142906	-0.0275303	-3.15587e-05	0.0338376	0.416408	0.997535
rs2394520	-0.00563541	1.14799e-05	0.033847	0.867499	0.997535
rs3129151	0.0335652	5.03495e-05	0.034105	0.325757	0.997535
rs3129152	0.0354597	7.86592e-05	0.0340741	0.299105	0.997535
rs2206042	-0.0302878	-2.72925e-05	0.0337979	0.370606	0.997535
rs3130745	-0.0268013	-3.16921e-05	0.0337729	0.42799	0.997535
rs3116817	-0.0308562	-2.63876e-05	0.0337583	0.36111	0.997535
rs3129173	-0.0360102	9.99818e-05	0.0342694	0.292014	0.997535
rs3116826	-0.0292061	-2.04693e-05	0.0339149	0.389483	0.997535
rs3116830	-0.0323561	0.000124669	0.0339925	0.339312	0.997535
rs760804	0.0363072	4.64538e-05	0.033946	0.285435	0.997535
rs736466	-0.0144878	-1.94037e-05	0.0340241	0.670661	0.997535
rs1883329	-0.0102474	2.37632e-05	0.0340105	0.762651	0.997535
rs2206040	-0.0542982	3.55135e-05	0.0337967	0.107909	0.954715
rs2206041	-0.0568133	3.49169e-05	0.0338373	0.0929483	0.911556
rs3130826	-0.0096347	3.47054e-05	0.0338452	0.775112	0.997535
rs2894083	-0.0230621	8.23261e-07	0.0338902	0.496176	0.997535
rs3129096	-0.0199156	-1.38976e-05	0.0338176	0.556196	0.997535
rs3116837	-0.0117377	4.75597e-05	0.0338716	0.727885	0.997535
rs3130803	-0.0235483	-2.26191e-05	0.0338682	0.487291	0.997535
rs714470	-0.0175828	-2.6304e-05	0.0339359	0.604917	0.997535
rs3130812	-0.0106221	-6.48098e-06	0.0338202	0.753609	0.997535
rs3130813	-0.0158053	-1.04514e-05	0.0338601	0.640877	0.997535
rs2207338	0.0495694	-7.72734e-05	0.0337914	0.141776	0.954715
rs115599394	-0.00408844	5.66123e-05	0.0339249	0.902754	0.997535
rs3130816	-0.0493498	4.46862e-06	0.033815	0.144417	0.954715
rs3129105	-0.0466721	9.59175e-06	0.0338477	0.167842	0.956234
rs2024679	-0.0516481	3.94431e-05	0.0338084	0.126305	0.954715
rs3117329	-0.035259	6.22138e-05	0.0338363	0.296539	0.997535
kgp9168267	-0.0376171	6.24634e-05	0.033856	0.265736	0.993927
rs3117328	-0.0374319	5.76805e-05	0.0338065	0.267455	0.993927
rs3130827	0.0504249	-8.04954e-05	0.0338551	0.135749	0.954715
rs9257657	-0.0123134	9.95775e-06	0.0340974	0.717789	0.997535
rs10484545	0.0695834	4.56195e-05	0.0339882	0.0407625	0.740314
rs7766902	0.0663675	0.00014927	0.0339393	0.0510479	0.766491
rs3130830	-0.0376198	6.69982e-05	0.0338109	0.265007	0.993927
rs6942318	0.0697597	4.56852e-05	0.0339688	0.0401412	0.740314
rs3117327	-0.0413699	7.93745e-05	0.0340996	0.224163	0.982679
rs3117326	-0.0354288	9.84627e-05	0.0340555	0.296848	0.997535
rs77443400	0.0697597	4.56852e-05	0.0339688	0.0401412	0.740314
rs3130834	-0.0408042	0.000124097	0.0341443	0.23065	0.982679
rs72844806	0.0698674	0.000146774	0.0339154	0.0398096	0.740314
rs9468508	0.0585562	-9.89213e-05	0.0338265	0.0829188	0.871672
rs1884123	0.0492903	-5.68409e-05	0.0338512	0.144904	0.954715
rs1033569	0.00246249	-4.24791e-05	0.0338579	0.941022	0.997535
rs1033568	-0.000634932	-5.07095e-05	0.033858	0.986233	0.997535
rs4446587	-0.0436447	2.77798e-05	0.03383	0.196725	0.973051
rs3117439	-0.0228684	9.27232e-05	0.0339662	0.499041	0.997535
rs16867628	0.00665946	0.000128197	0.0340168	0.847741	0.997535
rs7754926	0.0543849	-8.04308e-05	0.0341589	0.110831	0.954715
rs7755211	0.0558335	-8.16129e-05	0.0341318	0.101378	0.93849
rs4594993	0.0544141	-8.08515e-05	0.0339836	0.10881	0.954715
rs6930876	0.0554504	-5.38223e-05	0.0340186	0.102767	0.945158
rs3117426	0.026739	2.71317e-05	0.0340626	0.432923	0.997535
rs16894709	0.0564163	-7.18401e-05	0.034092	0.097533	0.922603
rs35162984	0.0543819	-6.77621e-05	0.0340022	0.109297	0.954715
rs3117427	-0.0315635	0.000107307	0.0339869	0.351412	0.997535
rs7774255	-0.0342626	5.73673e-05	0.0339195	0.311632	0.997535
rs9257694	-0.0420224	-1.0188e-06	0.0338457	0.2144	0.973051
rs115478467	-0.0387861	4.82482e-05	0.0338904	0.251845	0.987512
rs720831	0.0147096	-8.88155e-05	0.0337992	0.661507	0.997535
rs116354825	-0.0604995	-0.000100473	0.034217	0.0775344	0.847371
rs6937882	0.0429957	7.06593e-05	0.0338481	0.204738	0.973051
rs9357078	0.0970559	3.69597e-05	0.0340198	0.00434678	0.740314
rs6930435	-0.0389385	9.04269e-05	0.0338174	0.248456	0.987512
rs6903989	-0.0220788	5.97832e-05	0.0338891	0.513585	0.997535
rs9257744	-0.0297544	4.80917e-05	0.0338471	0.378586	0.997535
rs9257745	0.039066	-3.61229e-05	0.0340157	0.250336	0.987512
rs9348827	0.0460351	3.34546e-05	0.034044	0.176618	0.966216
rs55657126	0.0250288	3.22068e-05	0.0340133	0.462396	0.997535
rs10447393	0.0183948	-0.000126377	0.033713	0.582746	0.997535
rs6930033	0.0481078	5.62532e-05	0.0338187	0.155357	0.954715
rs10484546	0.042457	6.64859e-05	0.0339533	0.21185	0.973051
rs4713210	0.0973916	3.77299e-05	0.0340509	0.00424883	0.740314
rs9257775	-0.0119566	6.16134e-05	0.0341562	0.724943	0.997535
rs16894771	0.0253105	6.161e-05	0.0338392	0.455582	0.997535
rs9380120	0.0939951	4.15165e-05	0.0339433	0.00564092	0.740314
rs9257794	-0.0078521	0.000171703	0.03386	0.81268	0.997535
rs4713211	-0.0535092	0.000188877	0.0337929	0.112053	0.954715
rs3930883	-0.0579648	0.000187126	0.0339782	0.0869985	0.8886
rs6934993	-0.0136443	0.000173829	0.0338957	0.683518	0.997535
rs116401881	-0.0170999	-6.7481e-06	0.0338055	0.613116	0.997535
rs9257799	0.0850967	1.70853e-05	0.0338397	0.0119306	0.740314
rs7772982	0.00735838	0.000131885	0.0339018	0.831202	0.997535
rs7753474	0.00822525	0.000148854	0.033968	0.812064	0.997535
rs7773534	0.00489125	0.00012703	0.0339266	0.888322	0.997535
rs10456372	-0.0333645	5.45335e-05	0.0339298	0.324649	0.997535
rs7774029	0.0222408	7.09446e-05	0.0340402	0.514863	0.997535
rs114717934	0.0269624	6.48498e-05	0.0339366	0.428021	0.997535
rs3749971	-0.0260127	0.000137233	0.0338997	0.440476	0.997535
rs3749970	-0.0432367	4.09277e-05	0.0339282	0.20211	0.973051
rs9257802	0.015744	7.18141e-05	0.0339461	0.644312	0.997535
kgp12271608	-0.0324558	4.99386e-05	0.0338024	0.336231	0.997535
rs5003265	-0.0409792	7.36305e-05	0.0338517	0.225235	0.982679
rs5003266	-0.0280104	4.42511e-05	0.0338133	0.406712	0.997535
rs9257805	-0.00383326	0.0001502	0.0340815	0.906955	0.997535
rs115693035	-0.0199838	0.000102924	0.0338292	0.552666	0.997535
kgp1069465	-0.0368306	6.03411e-05	0.0338632	0.275973	0.997535
rs3117442	-0.0201084	0.000101702	0.0338794	0.550821	0.997535
rs1419640	-0.0146153	1.8973e-05	0.0339531	0.666457	0.997535
rs238872	-0.0252927	-6.03715e-06	0.0339848	0.456842	0.997535
rs3117444	-0.0306611	-1.14466e-05	0.0339136	0.366124	0.997535
rs3094556	-0.028481	-3.34036e-06	0.0338666	0.400416	0.997535
rs3129681	-0.0259558	2.81874e-09	0.0338822	0.443641	0.997535
rs3094551	-0.00338302	-6.39697e-05	0.0338129	0.921806	0.997535
rs3094550	-0.00235956	-6.16922e-05	0.0338321	0.94585	0.997535
rs238869	-0.0431583	4.84423e-05	0.0339717	0.203428	0.973051
rs1419638	0.00850168	5.43076e-05	0.0341084	0.804396	0.997535
rs4711185	-0.0170889	-3.59156e-05	0.0337752	0.613632	0.997535
rs9257809	-0.00981426	8.97754e-05	0.0339552	0.770532	0.997535
rs379157	-0.0203649	-1.17875e-07	0.0339895	0.549074	0.997535
rs442694	-0.013293	0.000136849	0.0338584	0.691626	0.997535
rs9257811	0.0293503	-0.000104379	0.0338763	0.384586	0.997535
rs4713214	0.0229954	-0.000117629	0.033838	0.494575	0.997535
rs9257819	0.0206893	-0.000120677	0.0338547	0.538763	0.997535
rs16894836	0.0288212	3.99536e-05	0.0339016	0.395901	0.997535
rs9257823	0.0180093	-0.000108463	0.0338895	0.592918	0.997535
rs1362063	0.030332	-0.000134362	0.0342229	0.373341	0.997535
rs9257828	0.0321363	-4.89041e-05	0.0341308	0.345682	0.997535
rs4713216	0.0233997	-0.000118837	0.0338377	0.48703	0.997535
rs4713217	0.0230418	-0.000117878	0.0338185	0.493456	0.997535
rs9257834	0.025513	-0.000124555	0.0338365	0.448638	0.997535
rs2073151	0.021283	-8.94688e-05	0.0341593	0.531532	0.997535
rs2073150	0.0274716	-0.000131502	0.0340253	0.41722	0.997535
rs4713218	0.0229489	-0.000118983	0.0338571	0.495662	0.997535
rs2158279	0.025166	-0.000108252	0.0338567	0.455361	0.997535
rs1024470	0.0237702	-0.000129324	0.0338791	0.480539	0.997535
rs1028411	0.0230418	-0.000117878	0.0338185	0.493456	0.997535
rs9257837	0.112359	5.85135e-06	0.03397	0.000941547	0.433451
rs9257843	0.0388673	-4.38138e-05	0.0338462	0.250289	0.987512
rs9405124	-0.0371207	1.61799e-05	0.0338487	0.272578	0.997535
rs9257844	0.0196277	-9.65577e-05	0.0339467	0.561216	0.997535
rs114168907	0.113445	8.11803e-06	0.0338981	0.000818617	0.433451
rs429479	-0.0304639	0.000172805	0.0340562	0.368338	0.997535
rs1419633	0.0407984	-6.09678e-05	0.0339608	0.228924	0.982679
rs1419632	0.0388471	-6.29715e-05	0.0338602	0.250498	0.987512
rs720497	-0.0106529	1.89231e-05	0.0338785	0.75276	0.997535
rs1362073	-0.0125899	7.00268e-05	0.0338876	0.708714	0.997535
rs2523421	0.0535555	-9.10786e-05	0.033902	0.113558	0.954715
rs1419642	-0.0100997	1.29692e-05	0.0339187	0.765593	0.997535
rs2074470	0.0257756	-9.42088e-06	0.0339731	0.447863	0.997535
rs9257857	0.113757	-2.15498e-05	0.0342325	0.000888349	0.433451
rs7770592	-0.0141055	7.22945e-05	0.0338284	0.675136	0.997535
rs9295805	-0.0359589	1.96403e-05	0.0337867	0.286934	0.997535
rs2394609	-0.014936	7.14232e-05	0.0338149	0.65718	0.997535
rs7349863	-0.0323311	3.30075e-05	0.0338251	0.338665	0.997535
rs3094561	-0.0122209	5.81923e-05	0.0338527	0.716813	0.997535
rs2074469	0.0887898	-2.56523e-05	0.0338179	0.00863225	0.740314
rs2074466	0.10083	1.77806e-05	0.0338983	0.00293998	0.740314
rs2074464	-0.00267457	1.47564e-05	0.0338582	0.936691	0.997535
rs1535039	-0.00564967	0.000142169	0.0338548	0.864162	0.997535
rs2523442	-0.0301253	4.88189e-05	0.0338866	0.373228	0.997535
rs3094574	-0.00799756	8.26e-05	0.0338893	0.811549	0.997535
rs9257863	0.0923125	-3.3092e-06	0.0339943	0.00661505	0.740314
rs3117194	-0.00199807	7.24193e-05	0.0338336	0.951203	0.997535
rs2523439	-0.0225013	8.14668e-05	0.0338249	0.504366	0.997535
rs1345228	0.107105	-7.94009e-05	0.0338893	0.00156266	0.487341
rs2107192	-0.0283893	5.96577e-05	0.0339562	0.402136	0.997535
rs2107191	-0.00147026	7.79677e-05	0.0338286	0.963496	0.997535
rs4713226	0.0617352	1.98151e-06	0.0339277	0.0688269	0.812254
rs2746149	-0.00722066	0.000148695	0.0338511	0.827663	0.997535
rs12206077	-0.0296958	2.62023e-05	0.0338154	0.379428	0.997535
rs2746150	-0.0115708	0.000134124	0.0337998	0.729117	0.997535
rs1233495	0.0141758	-0.000121125	0.033895	0.673171	0.997535
rs3094573	-0.0001444	7.10411e-05	0.0341634	0.994968	0.998335
rs17415601	0.0563025	-0.000167927	0.0338977	0.0957323	0.920757
rs1233492	-0.0306609	5.96685e-05	0.0337999	0.363405	0.997535
rs1233490	-0.0297999	7.91996e-05	0.0338202	0.376984	0.997535
rs1345227	-0.0175893	0.000107344	0.0339646	0.602344	0.997535
rs1233487	0.0167988	-0.000113286	0.0340433	0.619343	0.997535
rs1233486	-0.0306562	6.14061e-05	0.033832	0.363907	0.997535
rs3131019	-0.0150161	8.25008e-05	0.0340042	0.657026	0.997535
rs757256	-0.0346771	6.07856e-06	0.0340234	0.308018	0.997535
rs3130860	-0.00810738	5.77233e-05	0.0340034	0.810232	0.997535
rs734959	-0.0177744	7.41868e-05	0.0339329	0.598892	0.997535
rs734961	0.0911902	2.05535e-05	0.0339722	0.00728221	0.740314
rs734960	0.0932387	1.72396e-05	0.0339551	0.00604316	0.740314
rs1002187	-0.0294379	0.000106671	0.034024	0.385206	0.997535
rs1233482	-0.0325519	5.5803e-05	0.0338152	0.3349	0.997535
rs3131020	-0.0263224	1.62012e-05	0.033998	0.43851	0.997535
rs3131021	-0.0271555	0.000102524	0.0340616	0.423562	0.997535
rs3128847	-0.0231338	-0.00019319	0.0339415	0.499113	0.997535
rs9257877	0.0447855	-1.63734e-05	0.0339008	0.186315	0.972067
rs1233480	-0.0144622	0.000155781	0.0339557	0.66683	0.997535
rs1233478	-0.0207468	0.000183367	0.0338106	0.535888	0.997535
rs2285791	0.0841062	1.80434e-05	0.0339008	0.0131228	0.740314
rs1010408	-0.0149328	5.2794e-05	0.0340452	0.659816	0.997535
rs3094572	-0.0200639	0.000101657	0.0339146	0.552112	0.997535
rs1010409	-0.0125541	3.95358e-05	0.0340089	0.711156	0.997535
rs1592411	-0.0116948	2.90568e-05	0.0340352	0.730498	0.997535
rs1592410	-0.0103204	4.1906e-05	0.0340578	0.760933	0.997535
rs9257887	0.0768457	2.14319e-05	0.0338682	0.0233091	0.740314
rs1015868	-0.00872464	2.25355e-05	0.0340256	0.79712	0.997535
rs3094564	-0.0220241	0.000114189	0.0339797	0.514715	0.997535
rs9257890	0.0866873	1.01947e-06	0.0339462	0.0106604	0.740314
rs9468541	0.00540416	-3.72577e-05	0.0338053	0.872122	0.997535
rs2745400	-0.0365909	0.000143782	0.0337582	0.276519	0.997535
rs724078	-0.0379382	7.3194e-05	0.0340727	0.264595	0.993927
rs969931	-0.0342542	0.000224688	0.0338288	0.3081	0.997535
rs1233427	-0.0282317	0.000175817	0.0339057	0.402121	0.997535
rs1233426	-0.0314838	0.000188066	0.0337758	0.348394	0.997535
rs362546	-0.0297929	0.000194257	0.0337638	0.374463	0.997535
rs909968	-0.0239427	0.000178709	0.033783	0.475221	0.997535
rs886381	-0.030282	-2.82061e-05	0.0338242	0.371086	0.997535
rs1233422	-0.0289661	0.00019785	0.0339655	0.390542	0.997535
rs1233421	-0.00103036	0.000126767	0.03382	0.972706	0.997535
rs1233420	-0.0257642	0.000153102	0.033837	0.443709	0.997535
rs2223611	-0.018425	7.35353e-05	0.0337286	0.583381	0.997535
rs114212940	0.00246157	2.41453e-05	0.0339276	0.942728	0.997535
rs414282	-0.0266058	0.000163059	0.033747	0.427649	0.997535
rs362514	-0.0179856	6.76033e-05	0.0340037	0.595474	0.997535
rs362540	-0.00982842	0.00013249	0.0337952	0.76819	0.997535
rs2534795	-0.0330571	-9.0857e-06	0.033815	0.328412	0.997535
rs407161	-0.00553035	0.000118958	0.0337941	0.867237	0.997535
rs3094575	0.0127635	3.42117e-05	0.0338917	0.707225	0.997535
rs387659	-0.00707236	8.62652e-05	0.0337618	0.832081	0.997535
rs3094576	0.0145095	-3.48502e-05	0.0339155	0.668039	0.997535
rs376681	-0.0133301	0.000115327	0.0338214	0.690967	0.997535
kgp8256886	-0.023462	0.000152818	0.0339082	0.486157	0.997535
rs2745411	-0.0255034	0.000238684	0.0338405	0.446843	0.997535
rs417374	-0.0254592	0.000167432	0.033759	0.44779	0.997535
rs17351888	-0.0473365	0.000226581	0.0337531	0.158791	0.954715
rs453658	-0.0109629	0.000113584	0.0337902	0.743063	0.997535
rs2534791	-0.0404478	1.08861e-05	0.0338133	0.23149	0.982679
rs2076485	-0.0404445	6.65477e-06	0.0338554	0.232157	0.983724
rs404240	-0.0234327	0.000112472	0.0338245	0.486368	0.997535
rs2534790	-0.0423607	4.68491e-06	0.0338612	0.21088	0.973051
rs2745412	0.0377667	-4.93645e-05	0.0341677	0.26839	0.993927
rs12665228	0.00595001	0.000107216	0.0340747	0.863854	0.997535
rs362536	-0.0191998	0.000170027	0.0337545	0.566073	0.997535
rs362513	-0.0297794	0.000205485	0.0337917	0.374894	0.997535
rs1233405	-0.000837643	0.000130012	0.0338349	0.977184	0.997535
rs362512	-0.0154849	0.000175702	0.0338036	0.643161	0.997535
rs362511	0.0512994	-8.52228e-05	0.034079	0.131603	0.954715
rs362529	0.0144713	-9.98654e-05	0.0341049	0.669201	0.997535
rs459970	0.026341	-0.000108076	0.0340537	0.437343	0.997535
rs362527	0.0531404	0.000111045	0.0339847	0.118668	0.954715
rs388234	0.0196697	0.000172706	0.033811	0.564177	0.997535
rs3094577	-0.0779975	0.000115857	0.0338547	0.0210374	0.740314
rs12525160	0.0652253	-0.000121413	0.0340392	0.0548898	0.766491
rs1119080	0.0227365	0.000170088	0.0339773	0.506587	0.997535
rs1235162	-0.0235428	8.01594e-05	0.0338614	0.485404	0.997535
rs1233400	0.0709182	-4.51339e-05	0.0338263	0.035916	0.740314
rs1003581	0.0499468	-0.000153186	0.0338944	0.139375	0.954715
rs982558	-0.0101438	4.8282e-05	0.033894	0.763639	0.997535
rs362525	0.0602324	-9.10608e-05	0.0338684	0.074894	0.828229
rs114200417	0.0346812	-0.000217279	0.0338213	0.302143	0.997535
rs3117073	0.0230833	4.77199e-05	0.033885	0.49662	0.997535
rs362522	0.0267436	2.85572e-05	0.0338735	0.430304	0.997535
rs362523	0.0764764	-3.15248e-05	0.0337491	0.0233926	0.740314
rs1233397	0.0849107	0.00010649	0.034052	0.0127587	0.740314
rs114658079	-0.023076	0.000169728	0.0339521	0.493557	0.997535
rs1233394	0.0817112	-7.25202e-05	0.0338843	0.0157951	0.740314
rs12530421	0.037646	-0.000229255	0.033915	0.264093	0.993927
rs1233391	0.0799131	5.71379e-05	0.0339537	0.0186775	0.740314
rs1233390	0.0833132	-6.52597e-05	0.0338484	0.0137669	0.740314
rs75475328	0.0275543	0.000129498	0.0340964	0.421206	0.997535
rs1233388	0.0814512	3.6024e-05	0.0337775	0.0159379	0.740314
rs2235698	0.0249547	-7.80648e-06	0.0338916	0.461402	0.997535
rs362521	0.0468627	-0.00022022	0.0338751	0.164559	0.954715
rs1233386	0.0856613	-8.95853e-05	0.0340886	0.0118855	0.740314
rs1233384	0.0821066	-9.49374e-05	0.0338669	0.015216	0.740314
rs115440940	-0.0301255	-0.000190816	0.0337665	0.375338	0.997535
rs17508548	0.0185344	-0.00029652	0.0338908	0.578461	0.997535
rs3095273	0.0266945	-0.000143722	0.0337776	0.426872	0.997535
rs3025646	0.0329301	-0.000202984	0.0339523	0.329129	0.997535
rs362518	0.0164595	-0.000288242	0.0339618	0.621917	0.997535
rs362517	-0.013704	-0.000123557	0.0338233	0.688044	0.997535
rs362515	-0.0134568	-0.000124495	0.0339549	0.69458	0.997535
rs3025643	0.00250627	-0.000168665	0.0338161	0.936951	0.997535
rs3025642	-0.0298692	-0.000180908	0.0337433	0.378953	0.997535
rs3025640	0.065782	5.59056e-05	0.0339687	0.0530021	0.766491
rs2267633	0.0178327	-0.000297276	0.0340082	0.59396	0.997535
rs2076483	0.0205079	-0.0002987	0.0339533	0.540008	0.997535
rs10946999	-0.00792948	9.38002e-05	0.0338036	0.812385	0.997535
rs740884	0.0809643	6.68387e-05	0.0339775	0.0172697	0.740314
rs29267	0.0185344	-0.00029652	0.0338908	0.578461	0.997535
rs740882	0.0406357	2.44363e-05	0.0338919	0.230816	0.982679
rs881284	0.0403938	2.29956e-05	0.0340317	0.235515	0.987512
rs29230	0.0196507	-0.000114574	0.0339585	0.560537	0.997535
rs29262	0.0406357	2.44363e-05	0.0338919	0.230816	0.982679
rs29258	0.0370347	1.80877e-05	0.0339533	0.275616	0.997535
rs29257	0.0403673	2.66561e-05	0.033914	0.234244	0.987512
rs29255	0.0419928	-0.000214155	0.0338823	0.212877	0.973051
rs29253	0.0492446	1.42742e-05	0.0340111	0.147763	0.954715
rs29227	0.0429	3.00401e-05	0.0340739	0.208339	0.973051
rs29226	0.0462158	4.23699e-06	0.0341426	0.1759	0.9658
rs29225	0.0406357	2.44363e-05	0.0338919	0.230816	0.982679
rs6919973	0.0461326	1.04142e-05	0.0339136	0.173832	0.96235
rs29246	0.0778267	7.53207e-05	0.0339753	0.0221105	0.740314
rs29223	0.0356667	6.60215e-06	0.0339617	0.293713	0.997535
rs115538901	0.0257439	-1.3897e-05	0.0339468	0.44799	0.997535
rs2267635	0.0425382	-0.000214738	0.0338211	0.206198	0.973051
rs114447270	-0.0127083	-0.000132604	0.0338492	0.710248	0.997535
rs715044	0.0449453	-0.000213787	0.0338806	0.182568	0.970125
rs41291770	0.0131979	-0.000278207	0.0339591	0.691491	0.997535
rs2021749	0.0400981	1.38103e-05	0.0339295	0.237445	0.987512
kgp3353247	-0.0387585	-0.000133141	0.0337627	0.252614	0.987512
rs3129081	-0.0165789	-3.16108e-05	0.0339003	0.625467	0.997535
rs444189	-0.0282393	6.58257e-05	0.0341147	0.406705	0.997535
kgp4192607	0.0143273	0.000192969	0.0340577	0.678133	0.997535
rs29218	-0.0375363	7.91034e-05	0.0339254	0.267529	0.993927
rs1233375	-0.0180946	-4.99316e-06	0.0339703	0.594372	0.997535
rs3117289	-0.0436508	7.32768e-05	0.0339214	0.197404	0.973051
rs29273	0.0123708	-5.74403e-05	0.0339931	0.714656	0.997535
rs29232	0.00269287	-8.95429e-05	0.0338635	0.934515	0.997535
rs3131854	-0.0112334	7.30147e-05	0.0340752	0.740034	0.997535
rs9257928	0.0209666	-4.50885e-05	0.0340276	0.536912	0.997535
rs3129073	-0.0452538	6.95071e-05	0.0340146	0.182707	0.970125
rs439812	-0.0253458	3.79432e-05	0.0339467	0.45461	0.997535
rs29269	0.0118145	-5.65863e-05	0.0340111	0.727063	0.997535
rs29231	0.0103928	-5.76368e-05	0.034127	0.759434	0.997535
rs3135050	-0.0212321	-2.4238e-05	0.0339517	0.532203	0.997535
rs2256266	-0.0108649	2.56743e-05	0.033952	0.748389	0.997535
rs3130253	-0.0271867	-3.15039e-05	0.0339774	0.424166	0.997535
rs1318631	-0.00820369	2.39516e-05	0.0339654	0.808597	0.997535
rs2071653	-0.0335645	1.27757e-05	0.0339266	0.322319	0.997535
rs9257936	-0.00960385	-0.000218161	0.0338865	0.7818	0.997535
kgp17121119	-0.0383798	5.51121e-05	0.0340276	0.258678	0.987512
rs375984	-0.031654	5.08109e-05	0.0338618	0.349119	0.997535
rs55693745	-0.007664	-5.58754e-05	0.0338189	0.822005	0.997535
rs2535238	-0.031654	5.08109e-05	0.0338618	0.349119	0.997535
rs2747421	-0.0357219	3.29936e-05	0.0339965	0.292926	0.997535
kgp11680515	-0.0501601	3.29779e-05	0.0339455	0.139238	0.954715
rs396660	-0.010701	0.000118337	0.0338386	0.74917	0.997535
rs445150	-0.00971269	0.000107291	0.0338488	0.77173	0.997535
rs2747430	-0.0106715	8.3836e-05	0.0340153	0.751857	0.997535
rs3129054	-0.0370852	-0.000164781	0.0341887	0.280187	0.997535
rs2535236	-0.0348334	-0.000197916	0.0340157	0.308573	0.997535
rs3117292	-0.0625961	-0.000146341	0.0341114	0.0671366	0.812254
rs2747442	-0.0379015	-0.000184516	0.033973	0.266911	0.993927
rs3117294	-0.0466475	-0.000206141	0.0340063	0.172043	0.958306
rs3117301	-0.0206059	2.52497e-05	0.0339358	0.543224	0.997535
rs2747451	-0.0171456	-0.000161879	0.0340724	0.61816	0.997535
rs3117303	-0.0220758	-1.77586e-05	0.0339871	0.516329	0.997535
rs2747453	0.022067	-8.44849e-05	0.0340525	0.515363	0.997535
rs2747454	0.000506463	-0.00024969	0.0341108	0.982314	0.997535
rs2747457	-0.0218152	2.06831e-05	0.0338764	0.519203	0.997535
rs2747460	-0.0187748	2.82506e-05	0.0338711	0.578802	0.997535
rs3129039	-0.0348174	5.10065e-05	0.0339548	0.304464	0.997535
rs3094736	-0.0249388	-0.000111475	0.0339526	0.464636	0.997535
rs3129029	-0.0344153	-4.29588e-06	0.0338415	0.309235	0.997535
rs3131888	-0.000480901	5.06207e-05	0.0339176	0.987497	0.997598
rs3131886	-0.00636808	8.47748e-05	0.0339975	0.849463	0.997535
rs3131875	-0.0855226	-2.60643e-05	0.0340939	0.0121529	0.740314
rs7776082	-0.00880921	8.63279e-05	0.0339658	0.793401	0.997535
rs3129066	-0.0191493	4.15295e-05	0.0338836	0.571139	0.997535
rs9258102	-0.00504987	-7.2763e-05	0.0341732	0.884203	0.997535
rs111262749	-0.00897565	9.19277e-05	0.033995	0.789675	0.997535
rs6911622	0.0371307	-7.77453e-05	0.0340455	0.274436	0.997535
rs2107203	-0.0191352	4.31457e-05	0.0339021	0.571599	0.997535
rs3129055	-0.0209689	3.65469e-05	0.0339128	0.535656	0.997535
rs111354197	-0.00593681	3.59184e-05	0.034189	0.861317	0.997535
rs9468589	0.007976	-0.000140629	0.0339109	0.810833	0.997535
rs9258122	-0.019524	4.35428e-05	0.0339839	0.564759	0.997535
rs3116798	-0.0252609	-3.51545e-05	0.0338322	0.455901	0.997535
rs3094727	-0.0376522	9.50143e-06	0.0340403	0.26856	0.993927
rs2394660	-0.0182473	4.46798e-05	0.0341807	0.592543	0.997535
rs3131863	-0.0179039	3.54388e-05	0.034115	0.598992	0.997535
rs11962017	0.0385148	-6.91025e-05	0.0338389	0.254193	0.987512
rs1476572	-0.0149712	6.39952e-06	0.0342083	0.661505	0.997535
rs7762253	0.0236258	3.35293e-05	0.0339446	0.487042	0.997535
kgp1342644	-0.0179006	2.13436e-05	0.0341766	0.600007	0.997535
rs1610594	-0.0175661	1.66516e-05	0.0340671	0.60577	0.997535
rs1611364	-0.0369651	-3.20345e-05	0.0338888	0.275788	0.997535
rs2735063	0.0170885	-8.92775e-05	0.0340154	0.613558	0.997535
rs1632962	-0.0153355	5.9242e-05	0.0339662	0.650379	0.997535
rs2517912	0.0301459	-3.35811e-06	0.0339843	0.374996	0.997535
rs2517911	0.0184317	6.0402e-05	0.0340684	0.589717	0.997535
rs2517910	0.0452539	-1.44668e-05	0.0339097	0.181887	0.970125
rs3757324	0.0283087	-0.000147761	0.0342166	0.405602	0.997535
rs9258170	0.0257689	-0.00011118	0.0340954	0.447824	0.997535
rs1362126	0.0663977	3.72642e-05	0.0338673	0.0500627	0.765337
rs2076183	0.0306908	-9.30147e-05	0.0343894	0.370704	0.997535
rs9258186	0.0228204	-0.000118041	0.034131	0.50154	0.997535
rs1736926	-0.0217414	-8.76198e-05	0.0340707	0.525067	0.997535
rs2235383	0.0271205	-0.000106653	0.0340896	0.424468	0.997535
rs1736922	0.0231712	6.95781e-05	0.0340601	0.497606	0.997535
rs1628578	0.0144657	6.63756e-05	0.0339238	0.671229	0.997535
rs2523404	0.0741561	6.59082e-05	0.0339499	0.0290848	0.740314
rs2735059	0.0716667	6.94954e-05	0.0339503	0.0349547	0.740314
rs2272874	0.0254661	-0.000112323	0.0340901	0.453063	0.997535
rs3736694	0.0243244	-0.000110932	0.034156	0.474358	0.997535
rs2743925	0.045211	-0.000180368	0.0341532	0.183831	0.970125
rs114050064	-0.0272962	-1.35571e-05	0.0339716	0.421917	0.997535
rs2523402	0.0654146	1.03213e-05	0.0339646	0.0541466	0.766491
rs2523399	0.0512033	-7.78656e-06	0.0338637	0.130465	0.954715
rs1610601	0.00345857	4.59425e-05	0.03401	0.920073	0.997535
rs2735052	0.0780145	3.18075e-05	0.0338564	0.0212598	0.740314
rs7773358	0.0232213	-2.47845e-05	0.0340839	0.495224	0.997535
rs1610602	0.00436919	7.43399e-05	0.033909	0.899211	0.997535
rs2844833	0.04081	-0.000105239	0.0340012	0.228843	0.982679
rs2523395	0.0796993	3.13105e-05	0.0338557	0.0186145	0.740314
rs2394159	0.0640247	1.31924e-05	0.0338512	0.0586287	0.785828
rs2248927	0.0505553	-3.16932e-06	0.0337913	0.134602	0.954715
rs2394160	0.0780347	3.07982e-05	0.0338361	0.0211471	0.740314
rs9258205	0.0241025	-2.65273e-05	0.0340236	0.478211	0.997535
rs1736915	0.00539772	6.71982e-05	0.0338929	0.875028	0.997535
rs1736913	-0.00136418	4.22425e-05	0.033853	0.966861	0.997535
rs9258207	0.0268552	-2.7924e-05	0.0340815	0.430234	0.997535
rs9258208	0.018609	-6.44483e-05	0.0342253	0.585338	0.997535
rs2735051	0.0641456	1.35768e-05	0.0338319	0.0580116	0.783087
rs1736911	-0.0401763	-7.49366e-06	0.0340454	0.238056	0.987512
rs9258211	0.0238096	-2.49706e-05	0.0340457	0.48388	0.997535
rs2844831	0.0764898	3.73244e-05	0.0338976	0.0241084	0.740314
rs932338	-0.0311681	-7.09299e-05	0.0339285	0.359377	0.997535
rs1633096	0.00161049	2.25258e-05	0.0339111	0.962651	0.997535
rs9258218	0.0238096	-2.6776e-05	0.0340451	0.48384	0.997535
rs1610603	-0.0313666	-7.07476e-05	0.0340052	0.357403	0.997535
rs2743951	0.0812869	2.6612e-05	0.033994	0.0168288	0.740314
rs2743950	0.0147044	-9.04938e-05	0.0339379	0.662879	0.997535
rs1610608	0.0063712	6.49221e-05	0.0339152	0.85249	0.997535
rs2517938	0.0468942	-6.02826e-05	0.0340322	0.167677	0.956234
rs909732	-0.030637	-6.81632e-05	0.0339197	0.367476	0.997535
rs2523386	0.0350892	-8.47268e-05	0.0339353	0.29997	0.997535
rs115820929	-0.00311847	-1.52346e-05	0.0338506	0.926957	0.997535
rs9258225	0.0102058	-5.13516e-05	0.0338822	0.762097	0.997535
rs1633091	-0.0221085	-4.21738e-05	0.0342121	0.518937	0.997535
rs2072894	0.00867554	-5.51409e-05	0.0338814	0.796651	0.997535
rs114107801	0.0422239	-7.74274e-07	0.0338842	0.212711	0.973051
rs1737086	-0.00919623	-6.86656e-05	0.0340203	0.788471	0.997535
rs34260811	0.0138841	5.73422e-05	0.0339405	0.683727	0.997535
rs1633086	-0.00817786	-5.54571e-05	0.0341456	0.811978	0.997535
rs1633085	-0.0202365	-0.000114618	0.0339045	0.552855	0.997535
rs733841	-0.0246986	-4.34959e-05	0.0339556	0.467778	0.997535
rs1610736	-0.0241057	-9.40836e-05	0.0339109	0.478896	0.997535
kgp22790948	-0.0179481	-2.07288e-05	0.0339424	0.597382	0.997535
rs1610621	0.0136673	6.42352e-05	0.0338759	0.68801	0.997535
rs909728	-0.0250194	-8.92926e-05	0.033896	0.462041	0.997535
rs909725	-0.0299324	-6.01615e-05	0.0338911	0.378092	0.997535
rs4713244	0.00977696	7.74007e-05	0.0338901	0.77472	0.997535
rs9391630	-0.0139961	2.85732e-05	0.03398	0.679803	0.997535
rs9258260	0.0192723	-6.44998e-05	0.0338762	0.56813	0.997535
rs4947236	0.0656103	2.11213e-05	0.0340405	0.0540044	0.766491
rs1633068	-0.0332273	-3.37235e-05	0.0338992	0.327489	0.997535
rs1737079	-0.0311378	-5.37974e-05	0.0339416	0.359768	0.997535
rs1737078	-0.010536	-7.80744e-05	0.0339932	0.758351	0.997535
rs1737076	-0.00855801	-7.84487e-05	0.033895	0.802455	0.997535
rs113830812	-0.027806	-0.000142447	0.034084	0.417005	0.997535
rs1633057	-0.0264436	-5.49486e-05	0.0339698	0.437261	0.997535
rs1633056	-0.0277499	-6.88666e-05	0.0339543	0.414934	0.997535
rs1610628	-0.0339212	-5.60401e-05	0.0339476	0.318487	0.997535
rs115150060	-0.00854164	-0.000144903	0.0339482	0.804646	0.997535
rs9258275	0.0582424	5.45303e-05	0.0339752	0.086775	0.888257
rs1633048	-0.0288964	-4.19741e-05	0.0339054	0.394755	0.997535
rs1737069	-0.0406394	-4.31203e-05	0.0339267	0.231468	0.982679
rs7759474	0.0129249	0.000101617	0.0338723	0.705002	0.997535
rs1611285	0.000596207	-7.11066e-05	0.0339138	0.984301	0.997535
rs1626392	-0.0355339	2.02273e-05	0.0338175	0.293097	0.997535
rs1625636	-0.0311851	-5.1723e-05	0.0339706	0.359415	0.997535
rs1737063	-0.0286407	-0.000157496	0.0338695	0.400365	0.997535
rs1737060	-0.0242753	-3.39953e-05	0.0340937	0.477073	0.997535
rs1633041	0.00924327	-2.9184e-05	0.0338375	0.784062	0.997535
rs2735046	0.0363536	0.000171266	0.0342252	0.290427	0.997535
rs1737043	-0.0302804	0.000157499	0.0338787	0.368953	0.997535
rs1737041	0.0113946	-2.61559e-05	0.0339113	0.736281	0.997535
rs1737031	0.0113788	1.97754e-05	0.0337688	0.736587	0.997535
rs9258302	0.00663612	7.51567e-05	0.0340611	0.847254	0.997535
rs1362068	-0.0399905	4.11723e-05	0.0341143	0.240612	0.987512
rs1362070	-0.0371165	6.3953e-05	0.0339939	0.274069	0.997535
rs1633036	-0.0375064	1.65464e-05	0.0338283	0.267336	0.993927
rs9258303	0.00543134	8.19268e-05	0.0338952	0.874597	0.997535
rs1633030	0.0177723	1.94419e-05	0.0339109	0.600616	0.997535
rs1633028	0.0159472	1.06107e-05	0.0339815	0.639084	0.997535
rs1633021	-0.00901325	-5.3234e-06	0.033836	0.790067	0.997535
rs2735042	0.0134077	1.56657e-05	0.0337769	0.691748	0.997535
rs1002046	0.00983414	-2.19186e-05	0.0338817	0.771131	0.997535
rs2743941	-0.0413924	-0.00011329	0.0339735	0.224351	0.982679
rs1610643	0.0103709	-2.69366e-05	0.0338036	0.758389	0.997535
rs1610644	0.00971029	-2.82358e-05	0.0339146	0.773999	0.997535
rs1611205	-0.0220416	3.45866e-05	0.0338922	0.51481	0.997535
rs1611208	0.0103709	-2.69366e-05	0.0338036	0.758389	0.997535
rs1610719	-0.0144686	3.36349e-05	0.0340192	0.669891	0.997535
rs1610723	-0.0193802	2.9607e-05	0.0338524	0.566398	0.997535
rs1610724	-0.0186043	2.92332e-05	0.0338748	0.58227	0.997535
rs1611220	-0.0380235	5.35142e-05	0.0338245	0.260283	0.987512
rs1633011	0.011519	-2.81193e-05	0.0338907	0.733317	0.997535
rs1633005	0.0202185	5.25844e-05	0.0340514	0.553703	0.997535
rs2523414	-0.0131993	0.000107553	0.0339669	0.695236	0.997535
rs116794232	0.0655369	4.71248e-06	0.0338784	0.0530717	0.766491
rs1611185	0.00967041	0.000163855	0.0338845	0.77905	0.997535
rs2017525	0.0446049	8.77001e-05	0.0338479	0.188439	0.972359
rs1610711	0.0106567	-2.95944e-05	0.0338425	0.752181	0.997535
rs1736982	-0.0315334	0.000152121	0.033876	0.349613	0.997535
rs1632995	-0.0429765	5.70808e-05	0.0339052	0.204358	0.973051
rs1632987	0.0104953	-1.90863e-05	0.0340151	0.757238	0.997535
rs1632983	-0.00644508	4.57685e-05	0.0338003	0.847714	0.997535
rs9258447	0.0452048	0.000157689	0.0339578	0.184655	0.970125
rs1736976	-0.0320763	3.9205e-05	0.0338641	0.342944	0.997535
rs1736971	0.00848546	-2.11154e-05	0.0339187	0.801974	0.997535
rs1736969	0.0147799	-2.50513e-05	0.0340718	0.663909	0.997535
rs1632971	-0.0455862	-3.23961e-05	0.0338748	0.178699	0.966216
rs1610699	-0.0196043	-7.74085e-06	0.0339503	0.563795	0.997535
rs1610669	-0.0362448	4.68029e-05	0.0339331	0.284843	0.997535
rs3926748	0.0383702	0.000127941	0.0339059	0.259365	0.987512
rs11753629	-0.00377403	4.24815e-05	0.0339723	0.910552	0.997535
rs11753654	0.0303201	4.28325e-05	0.0339371	0.372308	0.997535
rs1736957	0.0305964	-5.1711e-05	0.0337839	0.364312	0.997535
rs2735028	-0.0125111	-1.08931e-05	0.0338237	0.711702	0.997535
rs2743931	-0.0462096	-2.54325e-05	0.0338368	0.172282	0.958306
rs1610678	-0.0166468	-4.85751e-06	0.0338778	0.623261	0.997535
rs1611149	-0.0166148	-4.54235e-06	0.0338394	0.623529	0.997535
rs1736936	0.00850987	2.0319e-05	0.0337559	0.801429	0.997535
rs3115630	-0.028145	-2.33011e-05	0.0340222	0.408481	0.997535
rs915669	-0.0166521	-2.17128e-07	0.0339063	0.623345	0.997535
rs1233330	-0.044854	-1.70029e-05	0.0338043	0.184717	0.970125
rs11753296	0.00287924	5.45511e-05	0.0339279	0.933648	0.997535
rs7772553	0.00297801	5.26948e-05	0.0340079	0.931452	0.997535
rs16896052	-0.00778021	-5.30542e-05	0.0339193	0.819794	0.997535
rs2394180	0.00375131	5.06503e-05	0.0341211	0.913634	0.997535
rs2735014	-0.0176957	2.96878e-05	0.033939	0.601482	0.997535
rs9258525	0.0634099	-5.28775e-05	0.0339868	0.0618625	0.794638
rs2523779	-0.014555	-6.35662e-05	0.0338669	0.668727	0.997535
rs2735009	-0.0276079	2.67301e-05	0.0342361	0.419563	0.997535
rs2743937	-0.0168645	2.94509e-05	0.0340178	0.619457	0.997535
rs2735005	0.00420972	-3.33763e-06	0.0339183	0.901148	0.997535
rs2735003	-0.0171821	2.97213e-05	0.0338712	0.611345	0.997535
rs9258537	-0.0107863	1.63602e-05	0.03412	0.751541	0.997535
rs2523777	-0.0152066	2.47894e-05	0.0339119	0.653327	0.997535
rs2523776	-0.0150644	-6.34005e-05	0.0339039	0.658158	0.997535
rs1611133	0.006767	6.0053e-05	0.0338254	0.842825	0.997535
rs2523769	0.00135336	6.23405e-07	0.0338806	0.968152	0.997535
rs114997540	-0.0300001	-0.000118816	0.0338619	0.377537	0.997535
rs2844827	0.00322119	3.09613e-05	0.0339669	0.925171	0.997535
rs16896081	-0.00898443	-2.68135e-05	0.0338779	0.791465	0.997535
rs2734994	-0.0167	-6.16432e-05	0.0339051	0.623616	0.997535
rs2517879	0.000201252	3.67778e-05	0.0339814	0.996138	0.998335
rs1611750	0.00340201	4.56835e-05	0.0339897	0.92134	0.997535
rs2394185	0.0387663	3.84188e-05	0.0338947	0.253207	0.987512
rs2394186	-0.0141552	4.48544e-05	0.0338113	0.674499	0.997535
rs9380146	-0.0402392	9.6367e-06	0.0342498	0.239933	0.987512
rs3115628	-0.0392197	3.60814e-05	0.0338786	0.24657	0.987512
rs2734985	1.88832e-06	3.02698e-05	0.0340417	0.999335	0.999335
rs2523759	-0.00247095	1.76667e-05	0.0338557	0.941403	0.997535
rs2508050	0.0920045	-2.65176e-05	0.0339081	0.00664495	0.740314
rs3115627	0.00969347	7.52897e-05	0.0340893	0.777831	0.997535
rs5013093	-0.00781135	1.62717e-05	0.0337752	0.816727	0.997535
rs2523756	-0.00254536	-0.000111607	0.0338087	0.942613	0.997535
rs9258631	-0.0677117	-9.20816e-05	0.0340407	0.0469855	0.752633
rs2734981	-0.0056395	1.89362e-05	0.0338461	0.867227	0.997535
rs2734980	-0.00868042	1.37857e-05	0.0337929	0.796963	0.997535
rs2517862	-0.0547844	3.41655e-05	0.0337854	0.104685	0.954613
rs2517861	-0.0118675	1.86806e-05	0.0338197	0.725245	0.997535
rs2517855	-0.0523068	4.8712e-05	0.0338516	0.121956	0.954715
rs2517854	-0.00268165	-0.000132933	0.0338576	0.939994	0.997535
rs2844826	-0.00455194	-0.00012042	0.0338302	0.895781	0.997535
rs3132726	-0.0145995	3.08443e-05	0.0339573	0.666581	0.997535
rs6919513	-0.00482468	-0.000120862	0.0337897	0.889285	0.997535
rs1611684	-0.00489043	-0.000121082	0.0338068	0.88781	0.997535
rs9258738	-0.0244078	-6.71987e-05	0.0338859	0.472566	0.997535
rs9258740	-0.00907617	-6.03234e-05	0.0340138	0.79096	0.997535
rs17185692	0.0106026	-6.93202e-05	0.0339919	0.753555	0.997535
rs1611704	0.0133584	6.47988e-05	0.0338867	0.69484	0.997535
rs2523822	0.0199691	-2.90416e-05	0.0338026	0.554108	0.997535
rs9295822	-0.0580094	-6.16195e-05	0.0340083	0.0883936	0.896974
rs3094170	-0.0612767	-3.50562e-05	0.0338874	0.0707296	0.816971
rs1611717	-0.00721529	-0.000115905	0.0339476	0.834348	0.997535
rs9258766	-0.0254018	-6.68151e-05	0.0338669	0.454414	0.997535
rs9258771	-0.0304919	-6.33482e-05	0.0340069	0.370907	0.997535
rs1611732	-0.00940714	-0.000127137	0.0338451	0.783939	0.997535
rs1611737	-0.00446969	-0.000121249	0.0338123	0.89767	0.997535
rs1611738	-0.0561622	4.46027e-05	0.0338787	0.0971031	0.922603
rs2524035	-0.00612446	3.40877e-05	0.0338465	0.855618	0.997535
rs2508046	0.0103132	-6.09627e-05	0.0339551	0.759966	0.997535
rs3094165	-0.00483369	-1.13695e-05	0.0340785	0.88747	0.997535
rs2734974	-0.0108386	-3.47036e-05	0.0338482	0.749586	0.997535
rs2734973	0.0608978	-6.2057e-05	0.0338534	0.0717502	0.820247
rs2517826	-0.0134826	-4.53109e-05	0.0337525	0.690548	0.997535
rs3094159	0.0142405	-2.97121e-05	0.0339747	0.674468	0.997535
rs56012230	-0.00643985	-1.57505e-05	0.0339074	0.849732	0.997535
rs9258866	0.065417	-4.36257e-05	0.0338921	0.0534283	0.766491
rs3132718	0.0105075	-2.73198e-05	0.0338018	0.755296	0.997535
rs9258883	0.0195499	-1.63039e-05	0.0339093	0.563928	0.997535
rs885928	0.0165601	-9.65802e-05	0.0339393	0.623582	0.997535
rs3094654	0.0118925	-3.23361e-05	0.0337907	0.724161	0.997535
rs9258966	0.0141778	-3.71515e-05	0.033849	0.674519	0.997535
rs3132714	0.0133642	-2.70541e-05	0.0338288	0.692214	0.997535
rs2523809	0.0605995	-6.52116e-05	0.0339985	0.0743692	0.826364
rs2860580	0.0109389	-4.03683e-05	0.0337733	0.745115	0.997535
rs111575427	0.0236981	2.40232e-05	0.0338927	0.484864	0.997535
rs9260168	0.00540753	-5.47576e-05	0.033885	0.871936	0.997535
rs3823343	0.0503599	-1.86975e-05	0.0343795	0.142821	0.954715
rs2571382	-0.060871	2.85412e-05	0.0340004	0.0732705	0.822185
rs1616549	-0.0548023	-7.27757e-05	0.0341047	0.108549	0.954715
rs9260232	-0.0190635	1.4854e-05	0.0339097	0.573691	0.997535
rs2735097	0.00849837	4.33445e-05	0.0339875	0.80354	0.997535
rs1655900	-0.0496958	9.7637e-05	0.0340383	0.143504	0.954715
rs2517715	0.00862762	4.39743e-05	0.0339933	0.800647	0.997535
rs2523949	-0.0177926	-8.88706e-05	0.0338607	0.601086	0.997535
rs9260497	0.0611312	-5.40621e-05	0.0341254	0.0729804	0.822185
rs404046	-0.0338627	-9.57959e-05	0.0339351	0.319715	0.997535
rs76956697	0.0688816	2.49177e-05	0.0339831	0.0427438	0.740314
rs111319127	-0.0165067	3.20093e-05	0.0339569	0.626223	0.997535
rs429511	-0.0591688	8.79546e-05	0.0338567	0.0800797	0.851486
rs2523942	-0.0156927	-9.27712e-05	0.0339155	0.645543	0.997535
rs2517700	-0.0199932	-0.000105183	0.0338455	0.556792	0.997535
rs1632994	-0.0429543	0.000158056	0.0338731	0.203103	0.973051
rs2735085	-0.053677	-2.55956e-05	0.0338292	0.112751	0.954715
rs441808	-0.0447218	0.000142609	0.0339955	0.18693	0.972067
rs2428521	-0.0595646	0.000161094	0.0342225	0.0809471	0.856721
rs2517689	-0.0554496	0.000144021	0.0338943	0.100963	0.93849
rs9260706	-0.0456492	6.22961e-05	0.0340052	0.178868	0.966216
rs116264926	0.0351996	-2.51533e-05	0.0337899	0.297196	0.997535
rs9260733	0.0709379	-3.08968e-05	0.0338679	0.0361303	0.740314
rs9260734	-0.0242193	-1.24737e-05	0.0340887	0.477634	0.997535
rs3903160	-0.00394137	1.59031e-05	0.0340077	0.907364	0.997535
rs6457109	-0.0309713	-8.60129e-05	0.0338622	0.361724	0.997535
rs2844806	-0.00236511	-3.19281e-05	0.0340327	0.945342	0.997535
rs115836292	0.02152	-9.97964e-06	0.0340339	0.526993	0.997535
rs3893259	-0.0527495	3.42292e-05	0.0339342	0.119834	0.954715
rs3869062	-0.00605049	-1.17672e-05	0.0338588	0.858448	0.997535
rs3893464	0.00408342	4.51736e-05	0.0340292	0.905537	0.997535
rs9260759	-0.013976	5.46423e-06	0.0339488	0.680457	0.997535
rs9260761	-0.0538613	4.00383e-05	0.0339178	0.11202	0.954715
kgp5807894	-0.0151076	5.92604e-05	0.0340828	0.656319	0.997535
rs12193110	-0.0151279	1.934e-05	0.0338242	0.65428	0.997535
rs4713275	-0.00265977	1.48416e-05	0.0342705	0.937793	0.997535
rs2256539	-0.0131254	7.29507e-05	0.0340455	0.698261	0.997535
rs2256543	-0.0134157	-4.01699e-06	0.0338297	0.691775	0.997535
rs1061535	-0.0132601	7.08885e-05	0.0340712	0.695598	0.997535
rs6916422	-0.0134947	3.19587e-05	0.033927	0.690115	0.997535
rs2523971	-0.0238745	0.000148776	0.0340987	0.481109	0.997535
rs2523969	-0.0188355	-5.29316e-05	0.0339798	0.58043	0.997535
rs2735079	-0.0198274	0.000127425	0.0339458	0.556636	0.997535
rs2523966	-0.0103463	5.72631e-05	0.0340673	0.760074	0.997535
rs113185168	-0.0261725	0.000158788	0.0340243	0.438993	0.997535
rs2523961	-0.0147769	8.8664e-05	0.0341606	0.663442	0.997535
rs435766	-0.0201646	0.000127255	0.0339072	0.549538	0.997535
rs2523960	-0.026311	0.000164438	0.0341983	0.438829	0.997535
rs115810639	-0.0197751	5.80884e-05	0.0341615	0.561531	0.997535
rs2256919	-0.0277076	0.000102495	0.0339098	0.412149	0.997535
rs2523946	-0.0466246	9.40588e-05	0.0339308	0.16855	0.957897
rs3823355	-0.0149098	2.42341e-05	0.0338792	0.659356	0.997535
rs2844804	-0.0409466	7.85168e-05	0.0339108	0.226357	0.982679
rs3823358	-0.0122647	2.33298e-05	0.0341609	0.719064	0.997535
rs2232238	-0.0388083	6.28552e-05	0.0339509	0.252241	0.987512
rs2232239	0.0711533	-2.19564e-05	0.0338262	0.0353657	0.740314
rs2523943	-0.00801494	4.35006e-05	0.0339856	0.812569	0.997535
rs114605621	0.0726331	-2.24982e-05	0.0338616	0.0319	0.740314
rs400488	-0.0432691	6.86894e-05	0.0341553	0.204496	0.973051
rs6904029	-0.0100972	1.707e-05	0.0339442	0.765727	0.997535
rs2071568	-0.0140241	2.82673e-05	0.03403	0.67965	0.997535
rs2735076	-0.0038366	0.000166728	0.0338314	0.905805	0.997535
rs2394250	-0.0224352	0.000126818	0.0340034	0.506996	0.997535
kgp6721053	-0.0249796	8.31239e-05	0.0343266	0.465314	0.997535
rs2893999	-0.00466681	-1.0548e-05	0.0338579	0.890617	0.997535
rs2245950	-0.0583683	0.000140893	0.0340322	0.0855726	0.883466
rs2245961	-0.0451821	6.33159e-05	0.034016	0.183479	0.970125
rs3823374	-0.0290528	-7.10203e-06	0.0339403	0.392115	0.997535
rs3823375	-0.0222101	4.66244e-06	0.0341346	0.515177	0.997535
rs3823376	-0.0154982	-8.28136e-05	0.0339112	0.649412	0.997535
rs2571375	-0.00207428	-3.19108e-06	0.0340503	0.951499	0.997535
rs3823384	0.0735456	-3.49852e-06	0.0339341	0.0302039	0.740314
rs9260860	0.0710364	-2.07119e-05	0.0338431	0.0357635	0.740314
rs2246199	-0.00483676	0.000130328	0.0339854	0.8838	0.997535
rs3132685	-0.0287569	0.000272775	0.033883	0.391576	0.997535
rs2108691	-0.0593972	7.74505e-05	0.0339811	0.0800791	0.851486
rs9260915	0.0703289	-2.03272e-05	0.0339553	0.038282	0.740314
rs9260918	0.0440743	-1.51214e-05	0.0339184	0.193646	0.973051
rs423808	-0.0574865	7.87146e-05	0.0340389	0.0908065	0.901896
rs2571430	-0.0564081	7.68835e-05	0.0341996	0.0986108	0.922603
rs2246638	-0.051929	1.68432e-05	0.033968	0.1262	0.954715
rs2394255	-0.0276909	4.49972e-05	0.0340783	0.415708	0.997535
rs401618	-0.0233658	9.06325e-05	0.0340794	0.491272	0.997535
rs2735068	-0.0178468	1.98968e-05	0.0341145	0.600468	0.997535
rs2735067	-0.0231632	8.95847e-05	0.0340411	0.494557	0.997535
rs11757750	-0.0225338	7.39528e-05	0.0340563	0.506796	0.997535
rs17186937	-0.0337376	0.000119854	0.0339497	0.318627	0.997535
rs11755961	-0.0321141	0.000127013	0.0339023	0.341603	0.997535
rs3901554	0.0709192	-2.4726e-05	0.0338628	0.0361675	0.740314
rs5025708	-0.0413297	1.72686e-05	0.0339354	0.223071	0.982679
rs12665186	-0.0311013	0.000127145	0.0340657	0.359294	0.997535
rs9260930	0.0739961	-4.28571e-06	0.0338897	0.0289943	0.740314
rs9260932	0.073895	-5.08464e-06	0.033907	0.0292951	0.740314
rs9260967	-0.0541997	-8.47747e-05	0.0338777	0.110185	0.954715
rs9260984	0.0736469	-3.37748e-05	0.0339719	0.0300928	0.740314
rs6910898	-0.0623837	-0.00010981	0.0340248	0.0672127	0.812254
rs6941318	-0.0487938	-8.84565e-05	0.0339706	0.151644	0.954715
rs114705877	-0.0639923	-5.67663e-05	0.033845	0.0588826	0.785828
rs6923856	0.0726296	-3.34411e-05	0.0338592	0.0318704	0.740314
rs6904120	0.070684	-2.85778e-05	0.0339165	0.0370784	0.740314
rs356960	-0.00538849	6.05634e-05	0.0339933	0.872646	0.997535
rs9261081	0.074112	-2.34821e-05	0.0338979	0.0287408	0.740314
rs9261091	0.0756116	-3.64783e-05	0.0339196	0.0257332	0.740314
rs9261093	0.0708207	-1.50196e-05	0.0338876	0.0365893	0.740314
rs11965524	-0.0521068	-9.59802e-05	0.0339124	0.125108	0.954715
rs2286404	-0.00394602	-7.33e-06	0.0339113	0.907536	0.997535
rs9261105	-0.0520368	-0.000117304	0.0339738	0.126457	0.954715
rs356968	-0.0185278	9.22456e-05	0.0341653	0.585755	0.997535
rs6940082	0.0725133	-3.01378e-05	0.033878	0.0322484	0.740314
rs2240619	-0.025072	6.07945e-05	0.0340836	0.460888	0.997535
rs3765604	-0.0520368	-7.00371e-05	0.034008	0.126494	0.954715
rs9261115	-0.0512785	-9.60552e-05	0.0340223	0.132484	0.954715
rs9261129	-0.0509774	-9.88391e-05	0.0339946	0.13448	0.954715
rs11753431	-0.0333149	9.55255e-05	0.0338791	0.324051	0.997535
rs3734836	0.0710364	-2.86808e-05	0.033844	0.0357481	0.740314
rs115147953	-0.0309741	6.42645e-05	0.0339014	0.359904	0.997535
rs16896044	-0.00364917	-1.97856e-05	0.0338628	0.914647	0.997535
rs6457126	-0.0228057	6.47472e-05	0.034101	0.502433	0.997535
rs356954	-0.0205006	8.99581e-05	0.0344702	0.550278	0.997535
rs9357092	-0.00560129	6.66947e-05	0.0339566	0.867434	0.997535
rs9261145	-0.0506208	-9.58719e-05	0.0339069	0.136196	0.954715
rs6926792	-0.0528576	-9.65871e-05	0.0338671	0.119261	0.954715
rs6931776	-0.0534573	-0.000101409	0.0339093	0.115606	0.954715
rs165256	-0.0515892	0.000117983	0.0339439	0.12768	0.954715
rs4711206	-0.0154096	6.51727e-05	0.0342419	0.651324	0.997535
rs9261151	0.074112	-2.37e-05	0.0339048	0.0287729	0.740314
rs3891157	0.0749159	-2.73448e-05	0.0340554	0.0277625	0.740314
rs3129012	-0.066681	6.99912e-05	0.0340362	0.0498588	0.764719
rs3891156	0.0725133	-3.27687e-05	0.0338761	0.0322328	0.740314
rs6919617	-0.0521068	-9.69809e-05	0.0339055	0.125039	0.954715
rs1150743	0.0241761	0.000225987	0.03409	0.482334	0.997535
rs6925061	0.0726296	-3.41351e-05	0.0338592	0.0318687	0.740314
rs166325	-0.00607651	6.25521e-05	0.0340686	0.856998	0.997535
rs9261171	0.0725133	-3.05076e-05	0.0338772	0.0322439	0.740314
rs9261174	-0.051808	-7.42505e-05	0.0338837	0.126811	0.954715
rs9261189	-0.0521068	-9.32936e-05	0.0339146	0.125114	0.954715
rs16896923	-0.00473456	-6.18004e-06	0.0338391	0.888872	0.997535
rs9261193	0.0708207	-3.42985e-05	0.0338625	0.0363998	0.740314
rs3121593	-0.0301582	5.34543e-05	0.0339238	0.373158	0.997535
rs166327	-0.0458422	0.000149012	0.0342302	0.179083	0.966216
rs3869067	-0.0528576	-9.65871e-05	0.0338671	0.119261	0.954715
rs3869068	-0.0528576	-9.65871e-05	0.0338671	0.119261	0.954715
rs9261203	0.073895	-2.21228e-05	0.0339306	0.0293705	0.740314
rs259937	-0.00432016	6.0806e-05	0.0340113	0.897508	0.997535
rs259938	-0.0260938	0.000110706	0.0341917	0.443438	0.997535
rs3910312	-0.0113513	5.16746e-05	0.0339971	0.737315	0.997535
rs9261216	-0.0534573	-9.47616e-05	0.0339043	0.115507	0.954715
rs9380150	-0.00921626	3.96278e-05	0.0340091	0.7855	0.997535
rs259939	-0.0226173	0.000110244	0.0341003	0.505097	0.997535
rs259940	-0.0177897	0.000117863	0.0340624	0.599076	0.997535
rs9261224	-0.0128499	-0.000116859	0.0339618	0.707718	0.997535
rs259942	0.0187912	5.48274e-05	0.034045	0.582086	0.997535
rs115677230	-0.0156103	4.63361e-05	0.0340422	0.645574	0.997535
rs3132128	-0.0339356	4.57583e-05	0.0339423	0.316754	0.997535
rs6457138	-0.0312214	0.000105598	0.033937	0.355959	0.997535
rs7771476	0.0754964	5.21851e-06	0.0339655	0.026244	0.740314
rs6457140	-0.0102513	-0.000113307	0.0340129	0.765655	0.997535
rs7761314	-0.0157513	-0.000114462	0.0339773	0.645363	0.997535
rs9261258	-0.0157136	-0.000118842	0.0338626	0.645134	0.997535
rs3869070	-0.0260131	-5.01864e-06	0.0340501	0.444976	0.997535
rs9261261	-0.016166	-0.000121598	0.0339013	0.636021	0.997535
rs116456685	-0.0112308	-2.33502e-05	0.0338863	0.740844	0.997535
rs9261263	0.0749505	-8.95727e-06	0.0340256	0.0275926	0.740314
rs6911724	-0.0115016	-8.69317e-05	0.033949	0.736697	0.997535
rs259919	-0.00240094	5.4475e-05	0.0340032	0.942434	0.997535
rs259920	-0.00266465	5.61443e-05	0.0342479	0.936679	0.997535
rs6917477	-0.0230941	-0.000125575	0.0340043	0.499383	0.997535
rs10484549	-0.00488315	-1.4628e-05	0.0338253	0.885555	0.997535
rs9261265	0.0723968	-3.16355e-05	0.0338921	0.0325956	0.740314
rs62390162	-0.00640221	2.57328e-06	0.0338835	0.850074	0.997535
rs3757327	-0.0207386	-0.000123145	0.0341402	0.545945	0.997535
rs3757329	-0.0159395	-0.000117926	0.0338811	0.640519	0.997535
rs9295829	-0.0121758	6.61909e-05	0.0340822	0.719454	0.997535
rs1150742	-0.017708	9.76334e-05	0.0341109	0.601674	0.997535
rs7770092	-0.0198337	-0.000139294	0.0340705	0.563231	0.997535
rs7770505	0.074112	-6.35394e-05	0.0338604	0.0284787	0.740314
rs10745	0.062511	-4.95133e-05	0.0338898	0.0648925	0.809512
rs9261269	-0.0325015	4.03847e-05	0.0338951	0.337016	0.997535
rs9261270	0.0644941	-4.94061e-05	0.033872	0.0567131	0.779782
rs1150740	-0.013591	3.15179e-05	0.0342805	0.691085	0.997535
rs9261277	-0.0159395	-0.000117964	0.0338797	0.640506	0.997535
rs1150739	-0.0385398	0.000105175	0.0341039	0.257149	0.987512
rs8321	-0.037785	0.000177267	0.0340439	0.264809	0.993927
rs3188482	-0.0391245	0.000106907	0.0339468	0.247815	0.987512
rs3807030	0.0727455	-3.23976e-05	0.0338385	0.0314964	0.740314
rs3807031	-0.00790556	0.00012155	0.0339394	0.813034	0.997535
rs114594700	-0.013534	3.88227e-05	0.0339877	0.689638	0.997535
rs9261285	0.074112	-3.57266e-05	0.0339018	0.0287331	0.740314
rs2074482	-0.053157	-9.66715e-05	0.0338853	0.117377	0.954715
rs6539	-0.0321237	4.42909e-05	0.0338826	0.342419	0.997535
rs9261290	-0.0328319	0.000165234	0.0339054	0.330447	0.997535
rs2301753	-0.0527145	-9.80861e-05	0.0340228	0.121983	0.954715
rs2301751	0.0725133	-3.12981e-05	0.0338772	0.0322418	0.740314
rs9393989	-0.011626	6.03352e-05	0.0339684	0.73082	0.997535
rs2074480	-0.0524866	-9.61081e-05	0.0339255	0.122521	0.954715
rs2074479	-0.053157	-9.2061e-05	0.0338891	0.117386	0.954715
rs9261301	-0.0241234	8.5376e-05	0.034019	0.476697	0.997535
rs9261302	-0.051436	-0.000100305	0.0339473	0.130478	0.954715
rs115163487	-0.0222492	0.000115883	0.0341375	0.512373	0.997535
rs3807033	-0.0782595	2.46648e-05	0.0338366	0.0206901	0.740314
rs3807035	-0.072613	-5.89941e-05	0.0338334	0.0319968	0.740314
rs3807036	0.0726296	-3.32305e-05	0.0338574	0.0318616	0.740314
rs1150735	-0.00731746	0.000116842	0.033993	0.826883	0.997535
rs2394734	-0.0880625	3.17962e-05	0.033863	0.00928198	0.740314
rs4711209	-0.0111689	5.80203e-05	0.0339687	0.741017	0.997535
rs9261316	0.0734285	-3.79288e-05	0.033988	0.0306539	0.740314
rs2057728	-0.0319079	1.43467e-05	0.0343167	0.352255	0.997535
rs9261361	0.0752989	-3.13564e-05	0.0339541	0.0265144	0.740314
rs1264708	-0.00175211	8.22497e-05	0.0339968	0.956969	0.997535
rs9261371	-0.0691489	-2.82947e-05	0.0339766	0.0419154	0.740314
rs17187805	-0.0482192	-0.000201479	0.0340634	0.158641	0.954715
rs9261387	-0.034112	-2.58778e-05	0.0339657	0.315597	0.997535
rs9261388	-0.0398187	-0.00016521	0.0338723	0.241729	0.987512
rs6923832	0.0727455	-3.23976e-05	0.0338385	0.0314964	0.740314
rs7765810	-0.0509092	-0.000108564	0.0340103	0.135258	0.954715
rs1264706	-0.0385997	0.00015049	0.0339425	0.253603	0.987512
rs114482539	-0.0521084	-0.000104827	0.0340379	0.126559	0.954715
rs9261394	-0.011506	-2.71876e-05	0.0339234	0.73508	0.997535
rs113106327	-0.0188182	0.000150461	0.0337957	0.57461	0.997535
rs1264702	-0.00403064	3.42028e-05	0.0341644	0.905292	0.997535
rs916570	-0.0283546	-2.55038e-05	0.0340293	0.405131	0.997535
rs1264701	0.00409944	9.70357e-05	0.0340121	0.906324	0.997535
rs7763159	-0.0211188	5.68688e-05	0.0338557	0.531664	0.997535
rs1264695	-0.00968857	5.09585e-05	0.0340482	0.774839	0.997535
rs1108052	-0.0174958	5.11838e-05	0.0340709	0.606543	0.997535
rs1110446	-0.0390411	7.73631e-05	0.0341226	0.251626	0.987512
rs2240070	-0.00136968	0.000111355	0.0340149	0.96527	0.997535
rs1116222	-0.0475908	-3.06865e-05	0.0339404	0.161129	0.954715
rs1116221	-0.044881	-3.57984e-05	0.0340517	0.187847	0.972067
rs2844796	-0.00264147	9.88661e-07	0.0340589	0.938158	0.997535
rs2248289	-0.0040986	-1.05422e-05	0.034166	0.904758	0.997535
rs3132680	-0.011854	0.000108047	0.034187	0.726414	0.997535
rs2844795	-0.0128802	6.94385e-05	0.0339939	0.703247	0.997535
rs3778620	-0.0204012	-0.00016774	0.03398	0.551542	0.997535
rs2517600	0.0379186	1.31485e-05	0.0339654	0.264423	0.993927
rs7767857	0.0364103	3.19059e-05	0.0338272	0.282188	0.997535
rs28780083	0.00616276	-5.55359e-05	0.0339024	0.85447	0.997535
rs2523992	0.014507	0.00014825	0.0342162	0.674742	0.997535
rs3815096	0.0328642	9.12948e-05	0.0338302	0.332672	0.997535
rs3132679	-0.0211377	0.000211467	0.033907	0.52893	0.997535
rs2023472	0.0329642	9.88854e-05	0.0340113	0.333891	0.997535
rs111366118	0.0166303	7.44313e-06	0.0338596	0.623473	0.997535
rs78389708	-0.00120885	2.81953e-05	0.0338665	0.970862	0.997535
rs3132123	-0.019884	0.000246009	0.0339759	0.553529	0.997535
rs2240068	0.033351	0.000116939	0.0338376	0.326019	0.997535
rs9261418	-0.0275025	-0.000124625	0.0339246	0.419654	0.997535
rs2074483	-0.0102957	6.98985e-05	0.0338282	0.759285	0.997535
rs115118932	0.0225716	0.000265653	0.0338812	0.510307	0.997535
rs2523990	-0.0136136	-9.63468e-05	0.0340058	0.691	0.997535
rs4959041	0.00975663	-9.54033e-05	0.033896	0.771316	0.997535
rs2523989	-0.00630885	3.23389e-05	0.0339361	0.851773	0.997535
rs2239529	-0.0102934	4.17285e-05	0.0339904	0.761082	0.997535
rs2523988	-0.00170838	8.77562e-05	0.0339524	0.95781	0.997535
rs2249099	-0.00359318	1.79041e-06	0.0339487	0.915666	0.997535
rs2523987	-0.002735	8.49534e-05	0.0339277	0.933759	0.997535
rs3734837	0.0248533	0.000287883	0.0339466	0.469282	0.997535
rs3734838	-0.0147483	-0.000149223	0.0340026	0.667668	0.997535
rs2517598	-0.000722885	-1.79713e-06	0.0339436	0.983051	0.997535
rs2844793	-0.0105348	-9.46211e-06	0.0340697	0.75737	0.997535
rs9261425	0.0311389	0.00014112	0.033906	0.360597	0.997535
rs2517597	-0.00132632	8.38223e-05	0.0339327	0.966852	0.997535
rs2523986	-0.000565681	8.24011e-05	0.033893	0.984744	0.997535
rs2523985	-0.000802018	-3.47831e-06	0.0340257	0.981276	0.997535
rs2523984	-0.00554768	1.38201e-05	0.0340748	0.87035	0.997535
rs2245420	-0.00301711	1.27027e-06	0.0339914	0.929242	0.997535
rs2523981	-0.00251435	7.41103e-05	0.0338944	0.939126	0.997535
rs2523979	0.00052141	7.48755e-05	0.0339342	0.989501	0.997683
rs1034327	-0.00443591	7.33889e-05	0.0339902	0.894459	0.997535
rs1015465	0.0149998	1.18314e-05	0.033863	0.658051	0.997535
rs9261434	-0.0215417	0.000148716	0.0340148	0.523684	0.997535
rs9261438	-0.0107992	-6.02202e-05	0.0339048	0.751441	0.997535
rs9261440	0.0165367	-2.2886e-06	0.0337897	0.62451	0.997535
rs1419675	0.00691888	6.63007e-05	0.0338136	0.839403	0.997535
rs2517592	-0.00480274	-0.000123807	0.0338907	0.890193	0.997535
rs9261442	0.015855	-3.65542e-05	0.0339144	0.639372	0.997535
kgp22757576	0.0267496	-1.16196e-05	0.0338303	0.428919	0.997535
rs9261445	0.0249472	-4.371e-05	0.0338751	0.460675	0.997535
rs9261447	0.0199995	2.56625e-05	0.0338321	0.554934	0.997535
rs9261448	0.0103092	-4.52456e-05	0.0338961	0.760004	0.997535
rs10947056	0.0107842	-3.12113e-05	0.0339487	0.750044	0.997535
rs1419673	0.0218608	-3.97991e-05	0.0340289	0.519843	0.997535
rs9261450	0.0316528	-1.2225e-05	0.0339802	0.351405	0.997535
rs757263	0.0262717	-2.13464e-05	0.0338073	0.436726	0.997535
rs9261453	0.0262162	-8.85443e-06	0.0339152	0.439373	0.997535
rs9261455	0.022542	-1.824e-05	0.0338481	0.505084	0.997535
rs9261457	0.0182474	-4.1337e-05	0.0338431	0.588923	0.997535
rs1362104	-0.0172639	2.73254e-05	0.0337779	0.608715	0.997535
rs2523995	-0.00128379	-2.19907e-06	0.0339484	0.969886	0.997535
rs114757174	-0.0071936	0.000104251	0.0338524	0.829316	0.997535
rs1541268	0.00991759	-2.16911e-05	0.0340517	0.770373	0.997535
rs9261466	0.0188363	-1.53109e-05	0.0340017	0.579284	0.997535
rs9261467	0.0150904	-6.09732e-05	0.0338191	0.654144	0.997535
rs2021723	0.0135722	2.28487e-05	0.0339625	0.68993	0.997535
rs9261468	0.0150904	-6.09732e-05	0.0338191	0.654144	0.997535
rs2021731	0.00652358	3.86915e-07	0.0338821	0.84733	0.997535
rs2857458	0.0223233	-3.98101e-05	0.0338513	0.508851	0.997535
rs9261470	0.013448	-1.98098e-05	0.0338444	0.690679	0.997535
rs2107202	0.00310291	6.63112e-05	0.0338806	0.928584	0.997535
rs2857438	0.0197249	-2.00855e-05	0.0339451	0.560786	0.997535
rs2857440	0.0228638	-1.74707e-05	0.034091	0.502103	0.997535
rs9261484	0.0359776	-6.19011e-05	0.033855	0.287092	0.997535
rs9261488	0.0243151	-6.31228e-05	0.0339679	0.472953	0.997535
rs9261489	0.00816683	-7.32261e-05	0.0339248	0.808089	0.997535
rs28780087	-0.0483144	-5.09828e-05	0.0339524	0.15517	0.954715
rs9261490	0.0349375	-6.27884e-05	0.0338761	0.301518	0.997535
rs9261492	0.0307055	-8.08846e-05	0.0338368	0.362902	0.997535
rs9261496	0.0350752	-6.30681e-05	0.0337739	0.298155	0.997535
rs9261498	0.0369299	-2.51692e-05	0.0341386	0.27903	0.997535
rs9261505	0.0204508	-5.64346e-05	0.0338977	0.545196	0.997535
rs9261508	0.0335914	-6.13563e-05	0.0338129	0.319607	0.997535
rs9261511	0.00868066	-6.94127e-05	0.0341232	0.797622	0.997535
rs3815086	0.0347122	-6.43156e-05	0.0338113	0.303692	0.997535
rs3815082	0.030774	-6.3511e-05	0.0338466	0.362245	0.997535
rs3815081	0.0330242	0.000279182	0.0338513	0.333385	0.997535
rs4959044	0.0268438	-8.0426e-05	0.0339987	0.428407	0.997535
rs757262	0.021324	-6.02761e-05	0.0338403	0.527441	0.997535
rs757261	0.0159569	-5.71145e-05	0.0338356	0.636006	0.997535
rs757260	0.000475305	-2.26198e-05	0.0339798	0.988309	0.997598
rs9261513	0.0328535	-2.90926e-05	0.0338279	0.331022	0.997535
rs757259	0.0221936	-5.38427e-05	0.0338574	0.511122	0.997535
rs116733994	-0.047116	-4.84237e-05	0.0339618	0.165778	0.956234
rs1573299	0.021324	-5.44635e-05	0.0338253	0.527371	0.997535
rs3132676	-0.0637283	8.18294e-05	0.033959	0.0602396	0.785828
rs9261519	0.0310815	-6.48591e-05	0.0337886	0.356633	0.997535
rs1557611	0.0218781	-6.94649e-05	0.0338741	0.517039	0.997535
rs1557608	0.0193446	-2.78544e-05	0.0340564	0.569469	0.997535
rs1557607	0.0210129	-6.20855e-05	0.0338334	0.533348	0.997535
rs4392759	0.0143983	-6.75942e-05	0.03383	0.668939	0.997535
rs9261526	0.0163784	-3.21738e-05	0.0337845	0.62715	0.997535
rs9468692	0.00315052	-7.75802e-05	0.0338284	0.923977	0.997535
kgp2534084	0.0171112	-3.33753e-05	0.0337658	0.611629	0.997535
rs114848442	0.0106001	-2.98601e-05	0.0340536	0.754923	0.997535
rs9261531	0.0128423	-3.82876e-05	0.0338791	0.703802	0.997535
rs2257914	0.00272477	2.89648e-06	0.0340149	0.936221	0.997535
rs9468693	-0.0249766	-2.23049e-05	0.0338204	0.460607	0.997535
rs9261532	0.0189129	-2.65113e-05	0.0338128	0.575394	0.997535
rs2517655	0.0146531	-5.96717e-05	0.0339011	0.664294	0.997535
rs2508031	0.0316829	-4.62416e-05	0.0338149	0.348081	0.997535
rs2517653	0.00277285	-5.07144e-05	0.0337903	0.933405	0.997535
rs9261533	0.0192336	-6.65132e-05	0.0338329	0.568371	0.997535
rs2022065	0.0108442	-9.28409e-06	0.0338865	0.748749	0.997535
rs3094134	-0.0221481	-3.23722e-05	0.033851	0.513547	0.997535
rs2517646	-0.0136378	3.33769e-05	0.0337687	0.68559	0.997535
rs2517645	-0.000342662	5.47287e-06	0.0337198	0.991763	0.998062
rs1967	-0.0067172	1.31612e-05	0.033831	0.842309	0.997535
rs9261535	-0.00360082	-5.22839e-05	0.0339593	0.916778	0.997535
rs12212092	-0.00933364	-6.82246e-06	0.0337882	0.782519	0.997535
rs2523734	-0.0188833	6.72263e-05	0.0340756	0.578121	0.997535
rs17188113	0.0320193	0.000255917	0.033808	0.347463	0.997535
rs9261536	-0.00789328	5.46018e-05	0.0339406	0.814853	0.997535
rs2523733	-0.0103728	2.86818e-05	0.0338144	0.758384	0.997535
rs115175504	-0.0107007	3.46335e-05	0.0338666	0.751252	0.997535
rs2074477	0.0312264	0.000271511	0.0338644	0.360673	0.997535
rs1008403	0.0389839	0.000258399	0.0339412	0.253887	0.987512
rs9368624	0.0319409	0.000256235	0.0340123	0.351561	0.997535
rs114508481	-0.0105708	3.49872e-05	0.0338461	0.754013	0.997535
rs929157	0.00325984	9.05096e-05	0.033836	0.925373	0.997535
rs1029239	-0.00944005	9.67866e-05	0.0342447	0.780636	0.997535
rs1029237	0.000730219	-5.13175e-05	0.0338697	0.981591	0.997535
rs929156	0.0156619	-6.47719e-05	0.0337977	0.641703	0.997535
rs1063280	-0.00597722	2.47976e-05	0.0339943	0.859854	0.997535
rs6905949	-0.0327094	1.0039e-07	0.0338635	0.334083	0.997535
rs13212414	-0.074943	8.8155e-06	0.0338188	0.0266724	0.740314
rs2844787	0.0069598	0.000161558	0.033881	0.840972	0.997535
rs957765	0.00176538	-6.64955e-05	0.0338354	0.956823	0.997535
rs9261538	-0.0292725	-8.65105e-05	0.0340963	0.392006	0.997535
rs2844786	0.0198315	-8.41993e-05	0.0338256	0.556012	0.997535
rs9261539	-0.0127848	-0.000139132	0.0340722	0.71053	0.997535
rs9261543	-0.0116733	-0.000161539	0.0339152	0.734287	0.997535
rs28743267	0.0146084	5.23724e-06	0.0340156	0.667699	0.997535
rs2844782	0.0247262	-6.69797e-05	0.0338185	0.463483	0.997535
rs9366754	0.0378944	0.000278642	0.0339251	0.267521	0.993927
rs7843	0.00176538	-6.64955e-05	0.0338354	0.956823	0.997535
rs11158	-0.0337389	0.000166275	0.0339218	0.317547	0.997535
rs1042338	0.0191007	-7.82881e-05	0.0338382	0.570859	0.997535
rs2106072	-0.0310287	0.000168242	0.0339254	0.357795	0.997535
rs16897204	-0.0794361	5.23937e-05	0.033932	0.0191507	0.740314
rs9261547	-0.0131143	5.82719e-05	0.0339397	0.69793	0.997535
rs6457164	-0.0102015	-0.000140112	0.0339393	0.766885	0.997535
rs6457167	-0.0161751	-0.000142819	0.0339244	0.636506	0.997535
rs2074472	0.0262187	-5.14691e-05	0.0339106	0.438524	0.997535
kgp4553570	-0.0119161	-0.000157899	0.0338751	0.728512	0.997535
rs765977	-0.0152413	-0.000145921	0.0340013	0.657067	0.997535
rs718254	-0.00939282	-0.000156043	0.0339334	0.785466	0.997535
rs2284164	-0.00779922	-0.00015986	0.0338989	0.821701	0.997535
rs114865059	-0.0409446	-3.82604e-05	0.034034	0.229392	0.982679
rs4711211	0.000809676	-6.24526e-05	0.033911	0.979482	0.997535
rs2517614	0.0311011	6.46943e-05	0.033968	0.360877	0.997535
rs2523722	0.026025	6.44905e-05	0.0339953	0.445076	0.997535
rs2517613	0.00104763	9.24009e-05	0.0338657	0.977498	0.997535
rs2523721	0.0341438	6.55609e-05	0.0339959	0.31614	0.997535
rs2523720	-0.00141605	8.83088e-05	0.0338091	0.964509	0.997535
rs2072107	-0.0413698	-6.40994e-05	0.0340212	0.224704	0.982679
rs9261558	-0.027496	-1.29238e-06	0.0339251	0.41768	0.997535
rs28360013	-0.00873559	0.000113143	0.0338384	0.793707	0.997535
rs2523719	0.00926554	0.000104535	0.0338624	0.786748	0.997535
rs114900737	0.0370992	0.000284798	0.0339205	0.277782	0.997535
rs2517612	0.00593677	9.26427e-05	0.0339398	0.863287	0.997535
rs2517611	0.0348733	7.68434e-05	0.0339709	0.305692	0.997535
rs28730510	0.0200088	0.000238325	0.0340802	0.561837	0.997535
rs1117490	0.0339553	7.47574e-05	0.0340559	0.319808	0.997535
rs2844776	0.0397498	6.26439e-05	0.0340064	0.24319	0.987512
rs4476873	-0.00414317	3.5967e-05	0.0339047	0.9019	0.997535
rs2284168	-0.00639344	0.000116506	0.03388	0.847627	0.997535
rs2284169	-0.0286281	-1.38524e-06	0.0342139	0.402762	0.997535
rs971570	0.0423018	7.50662e-05	0.0340086	0.214367	0.973051
rs2021722	0.0367401	7.34117e-05	0.0339871	0.280658	0.997535
rs9261564	-0.00105726	-8.01692e-05	0.0339199	0.97702	0.997535
rs885912	0.0378413	7.14489e-05	0.0340316	0.267066	0.993927
rs3132672	-0.00721914	-0.000153182	0.0339117	0.834945	0.997535
rs10947058	-0.0704389	5.79067e-05	0.0339367	0.0377738	0.740314
rs3132671	-0.0145689	-0.000130762	0.0339175	0.670338	0.997535
rs3130383	-0.0101137	-0.00014008	0.0338816	0.768478	0.997535
rs2844775	0.0195524	-7.48207e-05	0.0338705	0.562266	0.997535
kgp8013721	-0.0101817	-0.00013792	0.0338998	0.767016	0.997535
rs3130386	-0.00764213	-0.000143983	0.0339688	0.825298	0.997535
rs3094614	-0.0108216	-0.000125698	0.0340281	0.753274	0.997535
rs17194627	-0.00858404	0.000110426	0.0338156	0.797091	0.997535
rs2188100	0.00591198	9.20375e-05	0.033817	0.863358	0.997535
rs9295837	-0.0684617	6.3112e-05	0.033935	0.0434566	0.740314
rs9261567	-0.0395884	-9.07014e-05	0.0339337	0.244437	0.987512
rs3094132	-0.00969995	-0.000129697	0.0340439	0.778622	0.997535
rs3130391	-0.0113198	-0.000131078	0.0339659	0.741846	0.997535
rs3132667	-0.0086327	-0.000141115	0.0338966	0.802189	0.997535
rs9261578	-0.026634	-7.02077e-05	0.0341576	0.436755	0.997535
rs2040486	-0.012841	-0.000134253	0.0339292	0.708026	0.997535
rs3094140	-0.0116217	-0.000129971	0.0339117	0.734707	0.997535
rs9261582	-0.0325675	-8.86708e-05	0.0342736	0.343317	0.997535
rs3094138	-0.00542667	5.43236e-05	0.0338767	0.871469	0.997535
rs3094137	-0.00275571	6.56387e-05	0.0339173	0.933706	0.997535
rs916571	-0.0121889	-0.000163168	0.0338911	0.722714	0.997535
rs3132674	-0.00695173	-0.000175624	0.0339791	0.841935	0.997535
rs885916	0.00692809	0.000100068	0.0338311	0.840052	0.997535
rs885915	0.0245351	-5.77309e-05	0.0339668	0.469049	0.997535
rs2844780	0.0307037	-5.93035e-05	0.0339236	0.364496	0.997535
rs10456378	-0.0782737	5.39542e-05	0.0339051	0.020877	0.740314
rs2253163	0.0269786	-9.67818e-05	0.033932	0.424911	0.997535
rs2285801	-0.0205358	-0.000142983	0.0340637	0.549394	0.997535
rs1362089	-0.0291332	-0.000138032	0.0340953	0.395094	0.997535
rs9261588	-0.00644716	3.8517e-05	0.0339149	0.848342	0.997535
rs9261592	-0.00254352	-0.000172449	0.0339818	0.944373	0.997535
rs3094636	-0.000246097	-0.000179154	0.0340558	0.998432	0.999335
rs2523741	-0.00779335	8.95506e-05	0.0338593	0.815906	0.997535
rs2844767	-0.0223351	-0.000108408	0.0339512	0.512684	0.997535
rs1579219	0.02746	0.000192562	0.0339107	0.421342	0.997535
rs928824	-0.0774202	-0.000211174	0.0337219	0.0220459	0.740314
rs3094078	-0.0238905	0.000157685	0.0340437	0.479945	0.997535
rs9391806	0.0328918	0.000198898	0.0338401	0.333994	0.997535
rs2516708	0.0599151	0.000190928	0.0339665	0.0786925	0.851486
rs2428507	0.0546046	0.000187185	0.0340106	0.109596	0.954715
rs2516705	0.0230151	4.29584e-05	0.0341633	0.501316	0.997535
rs2516703	0.021734	3.39935e-05	0.0340347	0.523744	0.997535
rs2516702	0.0185972	3.18474e-05	0.0340572	0.585669	0.997535
rs2523746	0.021734	3.39935e-05	0.0340347	0.523744	0.997535
rs2523745	0.0175648	5.22257e-05	0.0342082	0.608692	0.997535
rs2844766	0.0603089	0.000187591	0.0340036	0.0770467	0.8456
rs2516700	0.021734	3.39935e-05	0.0340347	0.523744	0.997535
rs2516699	0.021734	3.39935e-05	0.0340347	0.523744	0.997535
rs3094073	0.0181956	0.000215833	0.0339032	0.595886	0.997535
rs3130401	0.0134881	0.000213837	0.0338904	0.695294	0.997535
rs3132659	0.015702	0.000212288	0.0339907	0.648602	0.997535
rs3130402	0.023776	0.000216301	0.0340893	0.489493	0.997535
rs3132658	0.0153203	0.000215621	0.0338161	0.655113	0.997535
rs3094071	0.0163622	0.000210816	0.033857	0.633328	0.997535
rs3130403	0.0183401	0.000212061	0.0338576	0.592358	0.997535
rs3094630	0.0139483	0.000211358	0.0338792	0.685133	0.997535
rs2516697	0.0127801	4.5825e-05	0.0341518	0.709243	0.997535
rs114501824	0.0153203	0.000215621	0.0338161	0.655113	0.997535
rs3129702	0.0145047	0.000208583	0.0339144	0.673365	0.997535
rs3094629	0.017356	0.000213854	0.0338626	0.612698	0.997535
rs114274926	0.0129637	0.000198749	0.0339888	0.707242	0.997535
rs3129703	0.0162304	0.000218506	0.0339087	0.636779	0.997535
rs3130405	0.0153203	0.000215621	0.0338161	0.655113	0.997535
rs114404436	0.0148682	5.47681e-05	0.0341279	0.664247	0.997535
rs3129705	0.0153203	0.000215621	0.0338161	0.655113	0.997535
rs2844763	0.0145988	4.72513e-05	0.034177	0.670276	0.997535
rs2844761	0.0198505	5.24124e-05	0.0340525	0.56097	0.997535
rs9368628	0.0289788	0.000217272	0.0339765	0.397267	0.997535
rs2844759	0.0289476	0.000122319	0.0339872	0.39637	0.997535
rs2097773	0.0173074	5.30326e-05	0.0340486	0.612325	0.997535
rs28780093	-0.0062041	6.30906e-05	0.0339264	0.853442	0.997535
rs968909	0.0281334	0.000133486	0.0340711	0.411185	0.997535
rs2516725	0.0173074	4.67009e-05	0.0340554	0.612265	0.997535
rs2394779	0.0313352	0.000201905	0.0338591	0.357835	0.997535
rs4713305	0.0316406	-8.583e-05	0.0338361	0.348425	0.997535
rs1264626	0.0329314	0.000135882	0.0340677	0.335721	0.997535
rs1132547	0.0434848	0.00015036	0.033881	0.20089	0.973051
rs1264622	-0.0157749	3.57044e-06	0.03389	0.641516	0.997535
rs1045251	0.0180564	4.9639e-05	0.0340328	0.596736	0.997535
rs11752362	0.0104887	0.000115067	0.0340565	0.76067	0.997535
rs56406541	-0.00609807	3.53357e-05	0.0338986	0.856419	0.997535
rs1264616	0.0165557	5.11288e-05	0.0340645	0.628025	0.997535
rs3094631	0.00478479	8.05326e-05	0.0339996	0.889954	0.997535
rs7758503	0.000867937	8.88507e-05	0.0339994	0.981718	0.997535
rs261950	0.0264995	0.000116823	0.034068	0.438687	0.997535
rs261949	0.021734	3.39935e-05	0.0340347	0.523744	0.997535
rs261946	0.0370617	-8.01734e-05	0.033893	0.273142	0.997535
rs261945	0.0328287	-5.74523e-05	0.0341166	0.33508	0.997535
rs9380167	0.0272611	0.000127795	0.0339961	0.424795	0.997535
rs928822	0.0400442	-2.50189e-05	0.0339604	0.238048	0.987512
rs1264608	-0.074396	-0.000220343	0.0340333	0.0292944	0.740314
rs3130380	-0.0297654	0.000165631	0.0339423	0.377872	0.997535
rs3094065	0.00432921	9.48354e-05	0.0340545	0.901045	0.997535
rs6912771	0.0243657	0.00013708	0.0339721	0.475726	0.997535
rs9357097	0.0329635	0.000131377	0.0339593	0.333641	0.997535
rs6924282	0.0342061	0.000132538	0.0339739	0.315894	0.997535
rs6924453	0.0349489	0.000136439	0.0339938	0.305797	0.997535
rs9366755	0.033783	0.000208727	0.033929	0.322396	0.997535
rs6900042	0.0405535	0.000141071	0.0341307	0.236393	0.987512
rs28360024	0.0436444	0.000153613	0.033869	0.199111	0.973051
rs1110464	0.00436723	-5.89664e-05	0.0340039	0.896434	0.997535
rs3094064	-0.0187512	0.000121587	0.0339498	0.578278	0.997535
rs2057727	0.00580673	3.71732e-05	0.0341019	0.865651	0.997535
rs12663184	0.000136847	7.36393e-05	0.0338295	0.998509	0.999335
rs3778624	0.0111629	5.75415e-05	0.034113	0.744768	0.997535
rs7767653	0.0413297	0.000155599	0.0337921	0.223051	0.982679
rs3129837	0.0123363	0.000230378	0.033907	0.721068	0.997535
rs3129838	0.00403421	7.14893e-05	0.0340572	0.907371	0.997535
rs3129840	0.0134473	0.000233825	0.0338534	0.696304	0.997535
rs9380173	0.0335006	0.000170153	0.0339088	0.325636	0.997535
rs2240058	0.0322938	0.000169719	0.033894	0.343241	0.997535
rs6931763	0.00607854	0.000110042	0.0337721	0.859721	0.997535
rs2844750	0.0279419	-9.36637e-05	0.0338394	0.407394	0.997535
rs114886504	0.00643424	3.80583e-05	0.0339613	0.850612	0.997535
rs1060065	0.0170195	5.7765e-05	0.034031	0.618187	0.997535
rs974963	0.0202463	5.5336e-05	0.034252	0.555539	0.997535
rs112137419	0.0413297	0.000153189	0.0337935	0.223044	0.982679
rs974961	0.0244994	-9.74355e-05	0.0339288	0.468481	0.997535
rs9380174	0.0165102	6.23258e-05	0.0340976	0.629539	0.997535
rs6905389	0.0252708	1.67638e-05	0.0341097	0.459071	0.997535
rs3132649	-0.00646469	6.42118e-05	0.0338508	0.847059	0.997535
rs3094061	-0.00452531	7.14778e-05	0.0338895	0.892105	0.997535
rs3130374	-0.00646469	6.42118e-05	0.0338508	0.847059	0.997535
rs984802	-0.00998474	5.8375e-05	0.0340474	0.768013	0.997535
rs3130375	-0.00360724	6.20853e-05	0.033924	0.913866	0.997535
rs3130379	-0.0172731	-2.03415e-05	0.0337366	0.609073	0.997535
rs3130350	-0.0383838	0.000107496	0.0339634	0.257082	0.987512
rs3094622	-0.0137485	2.68479e-05	0.0338837	0.68434	0.997535
rs3130351	-0.0390035	0.000100742	0.0339048	0.248765	0.987512
rs3130352	-0.0368659	8.13877e-05	0.0340357	0.27768	0.997535
rs73726882	-0.0268467	0.000131195	0.0339232	0.426461	0.997535
rs3094621	-0.0137485	2.68479e-05	0.0338837	0.68434	0.997535
rs2251765	-0.0493228	-3.63488e-05	0.0339745	0.146866	0.954715
rs2158285	-0.0428369	-1.0554e-05	0.0339145	0.206671	0.973051
rs1012411	-0.0253021	3.10595e-05	0.0339642	0.455741	0.997535
rs3094054	-0.0476013	0.000149495	0.033943	0.159488	0.954715
rs2040450	-0.0472076	-2.37994e-05	0.0339261	0.164292	0.954715
rs2057726	-0.0168597	3.25877e-05	0.0338489	0.617744	0.997535
rs3129808	-0.0257884	-9.61501e-06	0.0337596	0.445106	0.997535
rs3129809	-0.0179626	5.4773e-05	0.0338931	0.595009	0.997535
rs2022079	-0.0299844	0.000120085	0.0338238	0.373446	0.997535
rs2844748	-0.041721	1.22891e-05	0.0339675	0.219212	0.981316
rs17839997	-0.0262758	-4.13168e-05	0.0338874	0.438831	0.997535
rs2523724	-0.0485928	2.4352e-05	0.0339246	0.151831	0.954715
rs3130361	-0.0214279	-1.51834e-05	0.0337643	0.525962	0.997535
rs2844747	-0.00546864	-0.000133738	0.0339531	0.875146	0.997535
rs2844746	0.000255846	-0.00012619	0.033845	0.990994	0.998062
rs111832102	-0.0497039	8.39618e-05	0.0337768	0.140475	0.954715
rs3130368	-0.0198509	0.000130218	0.0339767	0.556477	0.997535
rs3132636	-0.0197655	0.000133819	0.0338401	0.556505	0.997535
rs3129817	0.00846505	3.18853e-06	0.0338848	0.8028	0.997535
rs3132635	-0.0161068	0.000139848	0.0339004	0.631763	0.997535
rs3129820	-0.0179626	5.4773e-05	0.0338931	0.595009	0.997535
rs2844745	-0.00955183	0.000138812	0.0338377	0.774583	0.997535
rs3130369	-0.0178022	0.000133508	0.0338273	0.595965	0.997535
rs3132633	-0.0177912	0.000133777	0.0338264	0.596175	0.997535
rs3132632	-0.0200163	0.000121483	0.0339118	0.552627	0.997535
rs3132631	-0.0179626	5.4773e-05	0.0338931	0.595009	0.997535
rs3094062	-0.0174153	0.000135939	0.0338199	0.603787	0.997535
rs3132630	-0.0179626	5.4773e-05	0.0338931	0.595009	0.997535
rs1419653	-0.0185799	0.000123762	0.0338254	0.580299	0.997535
rs115705450	-0.0121563	0.000138324	0.0338136	0.716156	0.997535
rs2524212	-0.00204683	2.05699e-05	0.034282	0.951912	0.997535
rs3132629	-0.023635	0.000143087	0.0339069	0.483131	0.997535
rs3129822	-0.0170502	4.48843e-05	0.0339119	0.614188	0.997535
rs3132626	-0.0190486	0.000134761	0.0338507	0.570914	0.997535
rs970269	-0.00957698	0.000127317	0.0340031	0.775342	0.997535
rs970270	0.0110591	-0.000126137	0.0339019	0.741453	0.997535
rs3132625	-0.0152091	5.60711e-05	0.0339434	0.652909	0.997535
rs9404964	-0.0336341	9.6353e-05	0.0337541	0.31765	0.997535
rs1245218	-0.0142732	1.93127e-05	0.0339736	0.673979	0.997535
rs3132622	-0.0197174	0.000134816	0.03381	0.55709	0.997535
rs3094623	-0.0221993	0.000138866	0.0338456	0.509252	0.997535
rs3132621	-0.0187801	0.000133904	0.0338856	0.576726	0.997535
rs3130133	-0.020289	0.000134163	0.0338711	0.546529	0.997535
rs2524211	-0.0453617	6.41439e-06	0.0338972	0.180765	0.967528
rs2394818	-0.0154711	0.000144186	0.0339631	0.64568	0.997535
rs28780099	-0.0492147	-9.42363e-05	0.0339698	0.148176	0.954715
rs3130122	-0.0191121	0.000133618	0.0338692	0.569874	0.997535
rs3130126	-0.0182305	6.58991e-05	0.0340002	0.59049	0.997535
rs3094028	-0.0197174	0.000134816	0.03381	0.55709	0.997535
rs3130139	-0.0182044	0.000131284	0.0338264	0.587783	0.997535
rs9391682	-0.0283958	3.80027e-05	0.0337361	0.399323	0.997535
rs114256366	-0.0139437	-5.94081e-05	0.0338991	0.682116	0.997535
rs3130140	0.00554468	0.000116044	0.0337465	0.872199	0.997535
rs3094051	-0.0154339	0.000112993	0.0338316	0.645848	0.997535
rs3130144	-0.0189417	0.000113537	0.0338043	0.572963	0.997535
rs3094050	-0.0167213	5.20283e-05	0.0338791	0.620535	0.997535
rs3094700	-0.0197019	0.000109865	0.0339159	0.559123	0.997535
rs3094698	-0.019394	0.000108516	0.0338189	0.56416	0.997535
rs9391683	-0.0431102	1.01219e-05	0.0337864	0.201863	0.973051
rs3094042	-0.0187944	0.000103911	0.0342471	0.58107	0.997535
rs3094041	-0.0195741	0.000115405	0.0338843	0.561186	0.997535
rs2516685	-0.0132485	0.000124224	0.0338952	0.69319	0.997535
rs3094040	-0.0189417	0.000113537	0.0338043	0.572963	0.997535
rs3130107	-0.019539	0.000105586	0.0338579	0.561775	0.997535
rs3130109	-0.0189417	0.000113537	0.0338043	0.572963	0.997535
rs2187978	-0.0463577	6.2686e-06	0.0341275	0.174289	0.9626
rs2516684	-0.0448166	3.50588e-06	0.0339379	0.186619	0.972067
rs55808125	-0.0261426	-6.90084e-05	0.033868	0.441384	0.997535
rs115864812	-0.0393723	2.56084e-05	0.0339682	0.246111	0.987512
rs3130112	-0.0189417	0.000113537	0.0338043	0.572963	0.997535
rs3130113	-0.0189828	0.000115759	0.0338148	0.572211	0.997535
rs17475879	-0.0494483	-9.67152e-05	0.0339938	0.146563	0.954715
rs3130116	-0.038347	0.000162186	0.034104	0.258827	0.987512
rs1264567	-0.019623	0.000129856	0.0341384	0.562852	0.997535
rs3131113	0.0618067	0.000157127	0.03396	0.069469	0.812254
rs1034323	-0.00938575	-0.000145809	0.0338601	0.784941	0.997535
rs1034322	0.0295447	-6.42791e-05	0.0337885	0.380866	0.997535
rs9261743	-0.0129206	0.000120391	0.033823	0.699819	0.997535
rs1419689	0.00600312	-9.46987e-05	0.033927	0.857362	0.997535
rs10947072	0.0363346	-5.54926e-05	0.0337467	0.280887	0.997535
rs7741364	0.00600312	-9.46987e-05	0.033927	0.857362	0.997535
rs9261761	-0.000992712	0.000128769	0.0339292	0.973632	0.997535
rs116695636	-0.000992712	0.000127998	0.0339292	0.97365	0.997535
rs1264551	0.0044945	-3.99167e-05	0.0338356	0.893392	0.997535
rs112761635	-0.00782061	0.000144953	0.0338812	0.814129	0.997535
rs9261821	0.00708142	0.000107913	0.0342122	0.838485	0.997535
rs9261846	-0.000323831	0.000121581	0.0340998	0.989578	0.997683
rs4713327	0.0022212	-4.48656e-05	0.0340227	0.946897	0.997535
rs2074502	0.0342088	-2.02547e-05	0.0337613	0.310652	0.997535
rs17195089	0.0296787	-2.97233e-06	0.0338221	0.38017	0.997535
rs17188743	0.0306554	-2.30394e-05	0.0338769	0.365154	0.997535
rs6916716	-0.0210995	0.000151147	0.0339496	0.53135	0.997535
rs1573294	-0.000992712	0.000132076	0.0339267	0.973552	0.997535
rs1264542	0.0130769	0.000155223	0.0341984	0.705547	0.997535
rs9261879	0.0014414	0.000130239	0.033962	0.969204	0.997535
rs1264540	0.00128589	0.000127864	0.0340624	0.972879	0.997535
rs1264538	-0.000459424	0.000130064	0.0339591	0.98615	0.997535
rs9261895	0.00247647	0.00014363	0.0339637	0.945239	0.997535
rs9261919	-0.00270324	0.000139915	0.0339884	0.933334	0.997535
rs116074010	0.00787274	0.000203198	0.0339554	0.821302	0.997535
rs9261922	-0.00103816	0.000145209	0.0339601	0.972203	0.997535
rs9261923	-0.000578761	0.000138271	0.0339169	0.983133	0.997535
rs9261926	-3.41542e-05	0.00013446	0.0340344	0.996047	0.998335
rs9261947	-0.00341589	9.22006e-05	0.0339074	0.917597	0.997535
rs9501447	-0.00349274	0.000137122	0.0339293	0.914802	0.997535
rs1079541	0.00121383	0.000131544	0.0339985	0.974605	0.997535
rs9461604	-0.000992712	0.000139471	0.0339361	0.973386	0.997535
rs9295863	-0.000578761	0.000138271	0.0339169	0.983133	0.997535
rs1269556	0.00153032	9.92431e-05	0.033859	0.966287	0.997535
rs1264518	-0.0286274	3.67706e-05	0.0339744	0.398838	0.997535
rs9295871	-0.000992712	0.000139732	0.0339375	0.973381	0.997535
rs1268444	0.00722602	0.000153374	0.0338654	0.834569	0.997535
rs3094716	0.00410196	9.89473e-05	0.0340062	0.906294	0.997535
rs28512317	-0.0100062	0.000144588	0.0340561	0.765657	0.997535
rs9380178	0.0545468	0.000177613	0.0338624	0.108364	0.954715
rs9295873	-0.00453461	0.000136583	0.0339916	0.890697	0.997535
rs1362115	-0.00643716	0.000123295	0.0340061	0.847022	0.997535
rs2105961	0.00410381	0.000104405	0.0339936	0.906344	0.997535
kgp22735665	0.00402019	0.000138572	0.0340359	0.909202	0.997535
rs4959047	-0.000866045	0.000114808	0.0338875	0.976909	0.997535
rs4959050	-0.00183657	0.00012025	0.0338677	0.953925	0.997535
rs1078792	0.000443645	-5.37452e-05	0.0339371	0.988306	0.997598
rs1076832	0.0249158	-7.49028e-05	0.0338143	0.459872	0.997535
rs112765219	-0.00183657	0.00012025	0.0338677	0.953925	0.997535
rs9295886	0.000958898	0.000134993	0.0340811	0.980713	0.997535
rs2524198	0.00760746	0.000151129	0.0338836	0.825827	0.997535
rs2844729	0.00615388	0.000150876	0.0339367	0.859596	0.997535
rs35407515	0.00311284	0.000135851	0.0339182	0.93006	0.997535
rs34101875	0.00352658	0.000135693	0.0339015	0.920327	0.997535
rs33986393	-0.00331914	0.000137813	0.034193	0.91947	0.997535
rs2524180	0.00756129	0.00015181	0.0338996	0.826984	0.997535
rs9501336	0.00475059	0.000144006	0.0339374	0.892029	0.997535
rs2077573	-0.0044557	0.000123712	0.033894	0.892525	0.997535
rs2516676	0.007976	4.34328e-05	0.0341192	0.816153	0.997535
rs2516675	0.0174081	-7.50273e-05	0.0339713	0.606803	0.997535
rs35792611	0.00587673	8.73757e-05	0.033901	0.864403	0.997535
rs3130141	-0.036299	0.000140745	0.0339989	0.283814	0.997535
rs2524172	0.0116125	1.2544e-05	0.0340404	0.733276	0.997535
rs7764934	-0.0212502	-0.000118955	0.0338205	0.532099	0.997535
rs7747873	-0.0163443	-0.000134028	0.0338069	0.631587	0.997535
rs2516670	-0.00167737	2.95893e-05	0.0339327	0.95988	0.997535
rs6930977	0.0355999	-5.54669e-05	0.0338221	0.29179	0.997535
rs9295897	-0.00585044	-0.000147369	0.0338393	0.866163	0.997535
rs6909620	-0.00480103	7.50414e-05	0.0338033	0.885304	0.997535
rs9295898	-0.00439839	-0.000150659	0.0338332	0.900089	0.997535
rs2021720	-0.00615812	-0.000152274	0.0338902	0.85934	0.997535
rs2021719	-0.00360529	-0.000136192	0.0339555	0.918625	0.997535
rs28780106	-0.0561855	-7.64995e-05	0.0339677	0.0985682	0.922603
rs16897572	0.0703987	0.000181507	0.0340007	0.0389071	0.740314
rs762324	0.0541697	0.00016177	0.0339635	0.111796	0.954715
rs1264459	0.019041	3.66202e-05	0.0339614	0.575761	0.997535
rs2844725	0.00497686	9.99584e-06	0.0339189	0.883579	0.997535
rs2508024	0.000317375	2.28411e-05	0.0339677	0.993082	0.998335
rs3131115	0.0854214	0.000215618	0.0340895	0.0124377	0.740314
rs2844724	0.00688549	2.35324e-05	0.0338918	0.839552	0.997535
rs2844720	0.00238887	4.19405e-05	0.0341591	0.945224	0.997535
rs2023609	0.00470123	1.83253e-05	0.0338932	0.890109	0.997535
rs2023608	0.0141646	1.57788e-05	0.0340212	0.677497	0.997535
rs975195	0.00675767	1.56084e-05	0.0338829	0.842278	0.997535
rs2844717	0.00471636	1.1359e-05	0.0339041	0.889629	0.997535
rs2534812	0.00311511	9.53796e-06	0.0338708	0.926945	0.997535
rs2534804	-0.00749905	1.76547e-05	0.0339245	0.824648	0.997535
rs2534824	0.00664609	1.21302e-05	0.0339602	0.845123	0.997535
rs2534823	0.00680549	1.04138e-05	0.0339995	0.841591	0.997535
rs2516649	0.00538599	1.50732e-05	0.0338986	0.87411	0.997535
kgp4821850	0.00731763	1.7008e-05	0.0339183	0.829579	0.997535
rs2524226	-0.00312733	2.75712e-05	0.0339702	0.926005	0.997535
rs2534816	-0.0226152	6.45729e-05	0.0342156	0.507426	0.997535
rs1362119	0.0115784	1.174e-06	0.0341077	0.734284	0.997535
rs78000963	0.0455965	3.69748e-05	0.0339405	0.179487	0.966216
rs2516644	0.00417102	2.94892e-05	0.0341606	0.903503	0.997535
rs1058318	-0.00858912	1.50078e-05	0.0339048	0.799671	0.997535
rs3130247	-0.0275233	0.000153656	0.0339734	0.415264	0.997535
rs2844714	0.00916411	4.45566e-05	0.0339451	0.788195	0.997535
rs2844713	0.00997935	2.35595e-05	0.0341238	0.770474	0.997535
rs2074505	0.00677234	3.2127e-05	0.0338922	0.842363	0.997535
rs2074503	-0.0108704	9.73004e-07	0.0338534	0.748111	0.997535
rs9262113	-0.0217061	8.33413e-05	0.034059	0.522332	0.997535
rs3130240	0.00172309	8.92128e-06	0.0338939	0.959665	0.997535
rs3130041	0.00445122	2.08358e-05	0.0338673	0.895921	0.997535
rs3130242	-0.0125786	-1.04063e-05	0.0338587	0.710493	0.997535
rs3130243	0.00341459	1.65058e-05	0.0338637	0.92007	0.997535
rs2269710	0.00695938	3.87495e-05	0.0339945	0.838681	0.997535
rs2269709	0.00341459	1.65058e-05	0.0338637	0.92007	0.997535
rs3132611	-0.0042059	-0.000110983	0.0339267	0.903929	0.997535
rs3132610	-0.0247436	0.000159351	0.033988	0.463742	0.997535
rs732229	-0.0129129	-5.56883e-05	0.0338795	0.704317	0.997535
rs3130043	-0.00301515	-4.43213e-05	0.0339345	0.930238	0.997535
rs1264440	-0.00253166	-1.32205e-06	0.0340174	0.940705	0.997535
rs1264439	-0.0160109	-4.10733e-05	0.0339498	0.638073	0.997535
rs3130244	-0.00171909	-3.05377e-05	0.034123	0.960533	0.997535
rs13195066	0.0254548	0.000169253	0.034031	0.457473	0.997535
rs1264432	-0.0102248	-6.23822e-05	0.0339023	0.764363	0.997535
rs116636973	0.0287088	0.000203021	0.0338712	0.400015	0.997535
rs7759666	-0.013421	9.11591e-05	0.0340495	0.691485	0.997535
rs1264423	-0.0106445	-0.000122111	0.0338287	0.755764	0.997535
rs9262122	-0.0118839	8.53565e-05	0.0340562	0.725245	0.997535
rs12174151	-0.0185103	-3.95277e-05	0.0339227	0.586101	0.997535
rs1264420	-0.0214648	0.000141608	0.0338511	0.523293	0.997535
rs2267637	0.0312858	0.000114177	0.0339737	0.358869	0.997535
rs2252745	-0.0149186	-4.7069e-05	0.0338734	0.660638	0.997535
rs2267639	0.00616653	0.000226469	0.0338908	0.860867	0.997535
rs4713340	-0.0072078	8.96002e-05	0.0340032	0.830072	0.997535
rs12665339	-0.01061	-5.74688e-05	0.0339009	0.755591	0.997535
rs34890315	-0.0349268	-4.1856e-05	0.0339406	0.304033	0.997535
rs9262132	-0.0309563	0.000152594	0.0339864	0.360015	0.997535
rs1140809	0.000538207	-8.10344e-05	0.0337994	0.985383	0.997535
rs9262134	0.0236421	0.000181239	0.0339741	0.489847	0.997535
rs9262135	-0.0347406	0.000142323	0.0340157	0.305129	0.997535
rs3094100	0.113467	0.000163611	0.0340569	0.000878243	0.433451
rs1076829	-0.061789	0.000107249	0.0338353	0.0673487	0.812254
rs9262138	-0.0105275	-8.38205e-05	0.0337954	0.757301	0.997535
rs3130000	-0.00849827	-7.09116e-05	0.0337843	0.803016	0.997535
rs1076828	-0.0591925	0.000116099	0.0338061	0.0793662	0.851486
rs3094098	0.123079	0.000166094	0.0339771	0.000297448	0.433451
rs3094097	0.11246	0.0001639	0.0339271	0.000933209	0.433451
rs28360604	0.0100226	0.000191588	0.0341725	0.773586	0.997535
rs9262141	-0.0356704	0.00015122	0.0342379	0.295441	0.997535
rs2394392	0.0135119	6.9669e-05	0.0340491	0.692999	0.997535
rs3129996	-0.00345467	-4.74012e-05	0.0340378	0.920263	0.997535
rs9262143	-0.0337947	0.000139247	0.0339721	0.317854	0.997535
rs2269706	0.0281443	0.000234526	0.0340245	0.412054	0.997535
rs2269705	0.0293063	0.000223058	0.0342443	0.395721	0.997535
rs3094092	-0.00922257	-7.38127e-05	0.0338174	0.78675	0.997535
rs1075496	-0.0543128	4.89826e-05	0.0339399	0.109221	0.954715
rs9405048	-0.0163507	-0.000103269	0.0339337	0.632082	0.997535
rs28986317	-0.0492627	-4.90831e-05	0.0340113	0.147903	0.954715
rs3094093	-0.0262317	-5.86536e-05	0.0340304	0.441829	0.997535
rs9262152	-0.014722	8.62786e-05	0.0341054	0.664149	0.997535
rs3132587	-0.00185392	-9.82777e-05	0.0339217	0.958723	0.997535
rs4713354	0.0581474	0.000183344	0.0340558	0.0887492	0.898633
rs3132585	-0.0344128	0.000121121	0.0340014	0.30979	0.997535
rs3132584	-0.0507325	1.87483e-05	0.0340259	0.135818	0.954715
rs3132582	-0.0171932	6.78253e-05	0.0341506	0.613251	0.997535
rs3095329	-0.0511862	3.15181e-06	0.0340377	0.132607	0.954715
rs3094127	-0.0499615	2.97488e-06	0.0339777	0.141424	0.954715
rs1064627	-0.0267145	-3.9345e-05	0.0339463	0.431982	0.997535
rs9262155	0.0160763	0.000104439	0.0340375	0.638897	0.997535
rs41315800	-0.0577571	-9.32342e-05	0.0339734	0.0896358	0.901755
rs116291326	-0.00256493	0.000139777	0.0340939	0.936769	0.997535
rs2535319	0.0125604	0.000183676	0.0339722	0.71562	0.997535
rs2535324	0.0122298	-2.25551e-05	0.0340159	0.718702	0.997535
rs2535323	-0.0292083	-0.000167268	0.0339874	0.392848	0.997535
rs28780111	-0.0201258	-0.000183698	0.0339313	0.556721	0.997535
rs3129973	-0.015557	0.000172007	0.0340061	0.643698	0.997535
rs2394401	-0.0694172	-1.84418e-05	0.0338606	0.0404093	0.740314
rs3095341	-0.000992543	1.81726e-05	0.0339858	0.976275	0.997535
rs3095340	0.0228615	0.000185914	0.0339713	0.504457	0.997535
rs3131036	-0.0262493	2.58094e-05	0.0341387	0.441504	0.997535
rs3094122	-0.0483094	0.000143714	0.0340886	0.155203	0.954715
rs3094121	-0.0709526	9.90622e-05	0.0339545	0.0363886	0.740314
rs13214831	-0.0121999	-0.000169158	0.0340032	0.723479	0.997535
rs116303999	-0.0696331	0.000101408	0.033994	0.0402306	0.740314
rs3129975	-0.0711202	9.45477e-05	0.0339699	0.0360461	0.740314
rs3131038	-0.0693976	0.000103282	0.0340111	0.041005	0.740314
rs13204228	-0.0603393	-6.4213e-05	0.0338821	0.0752453	0.828229
rs12210947	0.00124894	9.13018e-05	0.0340408	0.972871	0.997535
rs115815844	-0.0192572	-3.38997e-05	0.0341393	0.573377	0.997535
rs3094116	-0.0161502	4.75792e-05	0.0339769	0.633555	0.997535
rs3095336	-0.0161771	0.000187608	0.034042	0.630713	0.997535
rs9262185	0.00476016	-0.000188028	0.0339659	0.884173	0.997535
rs6911628	-0.017973	4.60826e-05	0.0339987	0.596117	0.997535
rs16897888	-0.0144577	2.42972e-05	0.0340595	0.670693	0.997535
rs3130673	-0.0158977	0.000182194	0.0340389	0.636643	0.997535
rs12526481	-0.00668173	-0.000285648	0.0343139	0.852132	0.997535
rs10947091	0.00194145	-0.00026867	0.0340267	0.948212	0.997535
rs13220225	-0.0266677	-0.000194035	0.0342154	0.439086	0.997535
rs9468829	-0.0419149	-5.20979e-05	0.03392	0.217141	0.976717
rs9468830	0.000667716	-0.000277207	0.0341569	0.97793	0.997535
rs7752959	-0.0684718	-0.00015634	0.0339793	0.0443781	0.741432
rs12527415	0.0038398	-0.000295092	0.0342387	0.903876	0.997535
rs28780116	-0.00770558	-0.000258329	0.0343263	0.828244	0.997535
rs16897900	0.0013428	-0.000281162	0.0340536	0.961964	0.997535
rs13201769	-0.00388594	-0.00027751	0.0340985	0.915722	0.997535
rs4711228	0.000603989	-0.000265364	0.0341849	0.979711	0.997535
rs4711229	-0.000690286	-0.000273181	0.0340338	0.990222	0.998062
rs4713367	-0.00100199	-0.000272589	0.0340655	0.982917	0.997535
rs3869076	0.00374953	7.65478e-05	0.0339068	0.913737	0.997535
rs10947095	-0.00387434	-0.000255021	0.0343895	0.916181	0.997535
rs17189441	-0.0257423	-0.000204933	0.0339704	0.452199	0.997535
rs3131050	-0.00998772	0.00019909	0.0340533	0.764831	0.997535
rs7740525	0.00766197	-0.000104365	0.0340112	0.819377	0.997535
rs9262200	-0.0115697	0.000203934	0.0339935	0.72908	0.997535
rs3094112	-0.0608397	8.9405e-05	0.0341428	0.0743361	0.826364
rs114789350	-0.0118639	0.000194861	0.0339896	0.722757	0.997535
rs3131060	-0.0135413	0.000197386	0.034009	0.686233	0.997535
rs114912332	-0.0412625	7.89653e-05	0.0340351	0.224492	0.982679
rs3131064	-0.000710971	0.000114374	0.0338603	0.980553	0.997535
rs3130641	-0.0175712	0.000183824	0.0340544	0.602106	0.997535
rs1264377	0.0256978	0.000176275	0.0340664	0.453755	0.997535
rs1264376	0.00742201	0.000144434	0.0341811	0.831395	0.997535
rs10947096	0.0128057	4.34752e-05	0.0338995	0.706564	0.997535
rs3129987	0.0108439	1.98407e-05	0.0340472	0.75055	0.997535
rs4713370	-0.00808536	-0.000139686	0.0339502	0.814954	0.997535
rs4573120	-0.00644822	-0.000116335	0.0340311	0.852396	0.997535
rs9295919	-0.00610302	-0.000152859	0.0339906	0.861038	0.997535
rs13198118	-0.070073	-0.000186969	0.0338387	0.0388977	0.740314
rs9380192	-0.0147993	-0.000143636	0.0342273	0.668516	0.997535
rs3094123	0.0293504	-3.54206e-06	0.0338842	0.386326	0.997535
rs4713376	-0.0153514	-3.77588e-05	0.0339684	0.652118	0.997535
rs9378109	-0.0622495	-0.000239662	0.0339099	0.06745	0.812254
rs9404974	-0.0906835	-0.000236889	0.0339807	0.00777454	0.740314
rs12200562	-0.00512602	-3.33732e-05	0.0339936	0.880913	0.997535
rs1264361	-0.0273674	0.000218349	0.0340122	0.417335	0.997535
rs9380197	-0.0143528	-0.000140859	0.0339728	0.675704	0.997535
rs9391696	-0.0891103	-0.000164612	0.0338716	0.00864037	0.740314
rs12210318	-0.0123999	-5.19241e-05	0.0341284	0.717495	0.997535
rs4286818	-0.013906	-0.000141561	0.034054	0.686069	0.997535
rs886424	-0.0266425	0.000227267	0.0339843	0.429146	0.997535
rs2894046	-0.015439	-0.000117992	0.0340841	0.653066	0.997535
rs2394412	-0.0186031	-0.000137212	0.0339966	0.587013	0.997535
rs2894047	-0.0148636	-0.000143607	0.0340323	0.665357	0.997535
rs4713380	-0.0939653	-0.000229403	0.0338514	0.00562221	0.740314
rs9380198	-0.0934156	-0.000232212	0.0338345	0.00588543	0.740314
rs4713382	-0.0941744	-0.000229086	0.0339061	0.00559271	0.740314
rs4713383	-0.094579	-0.000218437	0.033842	0.00529906	0.740314
rs4713385	-0.0915945	-0.000218625	0.0338274	0.00690818	0.740314
rs1264353	-0.0286015	0.000220372	0.0339964	0.396554	0.997535
rs3094111	0.0245781	-7.52812e-06	0.0339174	0.468533	0.997535
rs16897921	-0.0121271	-3.24594e-05	0.0340232	0.722227	0.997535
rs1264352	0.00691682	7.32174e-05	0.0339635	0.840309	0.997535
rs12195964	-0.0133369	-2.95413e-05	0.033949	0.695073	0.997535
rs6901761	-0.089585	-0.000218948	0.0339167	0.00841703	0.740314
rs12203797	-0.0145034	-2.92753e-05	0.0339567	0.669924	0.997535
rs4947289	-0.0942053	-0.000213256	0.0338397	0.00547681	0.740314
rs4713390	-0.01438	-0.000132712	0.0339897	0.675096	0.997535
rs4713391	-0.0145007	-3.49118e-05	0.0339286	0.669846	0.997535
rs12192704	-0.0118886	-1.18342e-05	0.0339436	0.726416	0.997535
rs12192828	-0.000499054	-2.24605e-05	0.0339606	0.988803	0.997683
rs7751869	-0.0929524	-0.000234104	0.033893	0.00622639	0.740314
rs4947290	-0.0912777	-0.000215974	0.0338901	0.00721034	0.740314
rs915664	-0.0239526	3.39431e-07	0.0340089	0.481237	0.997535
rs9380199	-0.0174549	-0.000142383	0.0342385	0.613106	0.997535
rs12198723	0.00165845	-2.23808e-05	0.0339968	0.960568	0.997535
rs3130785	0.0200657	-3.48967e-07	0.0341175	0.556435	0.997535
rs115055487	0.015234	2.18002e-05	0.0338874	0.653501	0.997535
rs7749924	-0.00301258	-0.00029489	0.034143	0.936558	0.997535
rs1264348	-0.0476332	0.00015503	0.0340781	0.160821	0.954715
rs3130648	-0.0158425	-4.76189e-06	0.0340689	0.642022	0.997535
rs1264341	-0.0247057	0.000154702	0.0339407	0.463883	0.997535
rs3130649	-0.00586937	-4.76735e-05	0.0340935	0.864415	0.997535
rs114243442	-0.0135501	9.73973e-05	0.0339778	0.687935	0.997535
rs3130787	-0.0056851	-9.23501e-05	0.0342987	0.870471	0.997535
rs11752162	-0.0109122	-0.000122172	0.0339083	0.750324	0.997535
rs2517580	0.0621093	-3.74868e-05	0.0339447	0.067127	0.812254
rs2535335	0.0163582	-7.64307e-05	0.0341994	0.630835	0.997535
rs2517576	-0.012296	1.03205e-06	0.0341197	0.718541	0.997535
rs28732075	0.0136566	-0.000114778	0.034074	0.686095	0.997535
rs2844663	0.0134129	-4.78489e-05	0.0339836	0.692034	0.997535
rs2535331	0.0258449	-6.99956e-05	0.0339361	0.445083	0.997535
rs3132578	0.000878296	-5.36366e-05	0.0341085	0.978202	0.997535
rs3095350	0.00717976	-4.99855e-05	0.0342755	0.832942	0.997535
rs2250264	0.0638712	-2.60511e-05	0.0339387	0.0597378	0.785828
rs3095345	-0.0332111	-1.94123e-06	0.0337923	0.325734	0.997535
rs3130653	-0.00164071	-4.84939e-05	0.0340646	0.96272	0.997535
rs3130654	-0.0140781	6.54507e-05	0.0339807	0.677246	0.997535
rs9295928	-0.0557276	-0.000185318	0.0340322	0.102669	0.945158
rs3130655	0.00107856	-4.07095e-05	0.0340811	0.973801	0.997535
rs2844660	0.0261116	8.45828e-05	0.0339059	0.44271	0.997535
rs2844659	-0.0100384	1.33436e-07	0.0340965	0.76844	0.997535
rs7772269	-0.0127522	-9.93096e-05	0.0339746	0.709578	0.997535
rs9468841	-0.00512181	-7.30762e-05	0.0338409	0.881404	0.997535
rs2535327	0.0405476	-7.90219e-05	0.0338829	0.230515	0.982679
rs2844657	-0.00866633	2.09573e-05	0.0340212	0.798453	0.997535
rs7761138	-0.0201454	-9.78485e-05	0.033874	0.553967	0.997535
rs3130791	0.00164526	-6.68042e-05	0.0341988	0.960073	0.997535
rs2535326	0.0143795	-3.56134e-05	0.0340198	0.671765	0.997535
rs3130793	-0.0016935	-5.41279e-05	0.0340508	0.961601	0.997535
rs3130794	-0.0016935	-5.41279e-05	0.0340508	0.961601	0.997535
rs3132575	-0.0016935	-5.41279e-05	0.0340508	0.961601	0.997535
rs3095354	-0.0016935	-5.41279e-05	0.0340508	0.961601	0.997535
rs2535340	-0.0253729	0.00015675	0.0339751	0.452399	0.997535
rs2844654	0.0234927	-5.29275e-05	0.0338795	0.487068	0.997535
rs3132573	-0.0068966	-6.78589e-05	0.0340833	0.841203	0.997535
rs3130796	-0.0016935	-5.41279e-05	0.0340508	0.961601	0.997535
rs1264334	0.0151205	-2.57039e-05	0.0339854	0.655838	0.997535
rs1264333	0.0253689	-3.87848e-05	0.0339876	0.454727	0.997535
rs7756521	-0.0662225	-0.000186197	0.0339283	0.0516129	0.766491
rs9295930	-0.0500402	-0.000180991	0.0340559	0.143182	0.954715
rs1264328	0.00527736	2.17369e-05	0.0341996	0.877866	0.997535
rs9501032	-0.0668518	-0.000182529	0.033949	0.0495527	0.762715
rs9468842	-0.0659823	-0.000185021	0.0340002	0.0529652	0.766491
rs3131034	-0.02452	3.47361e-05	0.0338955	0.468806	0.997535
rs6901464	-0.0632303	-0.000196172	0.0339827	0.0636124	0.804267
rs4618569	-0.0682848	-0.000186329	0.0339459	0.044847	0.746599
rs1264323	0.00863746	2.16128e-05	0.0340451	0.800213	0.997535
rs2229933	-0.0668518	-0.000181797	0.0339438	0.0495151	0.762715
rs6924600	-0.0662225	-0.000186197	0.0339283	0.0516129	0.766491
rs1264322	-0.0250388	0.000156694	0.03396	0.458138	0.997535
rs7743661	-0.0652686	-0.000183723	0.0339535	0.0552528	0.769263
rs3213644	-0.0688763	-0.000154685	0.0341031	0.0438932	0.740314
rs3132572	-0.00733124	-8.48138e-05	0.0338227	0.830354	0.997535
rs1264318	-0.00595207	6.07603e-06	0.0342225	0.861787	0.997535
rs886422	-0.0250388	0.000151758	0.0339592	0.458215	0.997535
rs1049623	0.00909099	2.65053e-05	0.0340803	0.790259	0.997535
rs2239517	-0.0668518	-0.000182761	0.0339501	0.0495607	0.762715
rs2239518	-0.0672984	-0.000144146	0.034101	0.0489215	0.762715
rs1049633	-0.0257079	0.00015648	0.0340026	0.446861	0.997535
rs8408	-0.0668518	-0.00018416	0.03395	0.0495651	0.762715
rs9468843	-0.057766	-0.000169701	0.0340301	0.0905482	0.901896
rs2894055	-0.0689646	-0.000188292	0.0341723	0.044153	0.740314
rs9295931	-0.0662225	-0.000186197	0.0339283	0.0516129	0.766491
rs9468846	-0.0648122	-0.000187367	0.0339911	0.057272	0.779782
rs13215409	-0.0620586	-0.000172277	0.0340794	0.0693786	0.812254
rs3130779	-0.0203563	2.15399e-05	0.0340235	0.549218	0.997535
rs2894054	-0.00767222	-0.00012289	0.0338902	0.823724	0.997535
rs1264310	-0.026457	0.000141766	0.034104	0.435431	0.997535
rs2284175	-0.0675408	-0.000194712	0.0339744	0.0474504	0.752633
rs2284176	-0.0622502	-0.000189134	0.0340604	0.0684415	0.812254
rs1264309	0.0178729	-3.75516e-05	0.0340674	0.599071	0.997535
rs2074510	-0.0688438	-0.000197595	0.0340812	0.0439892	0.740314
rs1052693	-0.0678637	-0.000192237	0.0339372	0.0461497	0.752633
rs916920	-0.0670367	-0.000193391	0.033973	0.0491204	0.762715
rs3218815	-0.0701067	-0.000188386	0.0339612	0.0395166	0.740314
rs2074512	-0.0675408	-0.000189842	0.0339786	0.0474619	0.752633
rs116532919	-0.0247057	0.000154702	0.0339407	0.463883	0.997535
rs1264308	-0.0257079	0.00015383	0.0340005	0.44688	0.997535
rs1264307	0.0193768	-4.148e-05	0.0339734	0.567612	0.997535
rs1264305	0.0156448	-2.82355e-05	0.033954	0.644371	0.997535
rs1264304	-0.0237683	0.000149634	0.0339587	0.481231	0.997535
rs1264303	0.022308	-3.60697e-05	0.0339402	0.510322	0.997535
rs1264302	0.0217018	-4.06489e-05	0.0340794	0.523478	0.997535
rs1264301	0.0208391	-4.25012e-05	0.0339136	0.538073	0.997535
rs1264298	0.021275	-4.30534e-05	0.0339167	0.52965	0.997535
rs1264297	0.0185593	-3.711e-05	0.0340012	0.584425	0.997535
rs9262288	0.0201622	-4.10502e-05	0.0338927	0.551112	0.997535
rs9262290	0.0205295	-4.08725e-05	0.033874	0.543678	0.997535
rs9262293	0.0180355	-3.61337e-05	0.0339744	0.594782	0.997535
rs7756286	0.0201622	-3.80124e-05	0.0338917	0.551161	0.997535
rs7738138	0.0216264	-2.64032e-05	0.0339205	0.523252	0.997535
rs2285319	-0.0710386	-0.00017409	0.0339806	0.0370295	0.740314
rs2249459	0.0201622	-3.95342e-05	0.0338931	0.551147	0.997535
rs2249464	-0.0174564	-9.42175e-05	0.0339456	0.609022	0.997535
rs2517468	0.0202881	-4.17835e-05	0.0339571	0.549378	0.997535
rs7766094	0.00856866	-1.93389e-05	0.0339608	0.800361	0.997535
rs2517467	-0.0173239	-9.41309e-05	0.0339261	0.61155	0.997535
rs2074511	-0.069819	-0.000146051	0.034092	0.0409857	0.740314
rs885905	-0.0123623	-1.17485e-05	0.0339347	0.715895	0.997535
rs2074506	0.0227595	-3.83104e-05	0.033897	0.501227	0.997535
rs753725	-0.0173345	-9.42391e-05	0.0339456	0.611539	0.997535
rs2532942	0.0201622	-3.90568e-05	0.0338935	0.551161	0.997535
rs2532941	-0.0100204	-1.76564e-05	0.0339509	0.768281	0.997535
rs2252856	0.0205295	-4.08725e-05	0.033874	0.543678	0.997535
rs1043483	-0.0134198	-2.54641e-05	0.0339595	0.69327	0.997535
rs4678	0.0115689	-8.11157e-06	0.0339964	0.733454	0.997535
rs2532936	0.0246379	-3.69257e-05	0.0339717	0.467634	0.997535
kgp2820441	0.0205295	-4.08725e-05	0.033874	0.543678	0.997535
rs4711247	-0.0710137	-0.000171696	0.0341202	0.037871	0.740314
rs3873332	-0.0707269	-0.000149928	0.0340582	0.0382426	0.740314
rs3873334	-0.0695626	-0.000167378	0.0340271	0.0414094	0.740314
rs2517462	0.0205295	-4.08725e-05	0.033874	0.543678	0.997535
rs2517459	-0.0209619	7.78897e-05	0.0339247	0.535132	0.997535
rs2532929	0.0151151	1.71564e-06	0.0339019	0.655744	0.997535
rs2844652	0.0205295	-4.08725e-05	0.033874	0.543678	0.997535
rs2532925	-0.000436006	2.72844e-05	0.0340518	0.989145	0.997683
rs4713402	-0.0687551	-0.000160757	0.0340805	0.0441444	0.740314
rs2253588	0.0068419	7.51303e-06	0.0339383	0.840404	0.997535
rs3131787	0.0157924	-3.94434e-06	0.0339413	0.641644	0.997535
rs2286656	-0.0545516	-0.000187082	0.0340044	0.109876	0.954715
rs2286655	-0.0701867	-0.000150824	0.0340345	0.03961	0.740314
rs3095151	0.013026	-3.29096e-06	0.0339367	0.701031	0.997535
rs2844651	-0.0100709	-0.000112305	0.0339758	0.76944	0.997535
rs7764239	-0.00291062	9.67817e-06	0.0339402	0.931433	0.997535
rs114011895	-0.023037	-0.000189827	0.0340625	0.502384	0.997535
rs10947114	-0.0482749	-0.000178382	0.0341367	0.158854	0.954715
rs3131784	-0.0249238	-0.000192507	0.0339655	0.466535	0.997535
rs2844649	-0.00865208	-9.00883e-05	0.0338192	0.800137	0.997535
rs3132571	-0.0182875	-0.000168362	0.0339392	0.59343	0.997535
rs6933400	-0.0294406	7.42081e-06	0.0338444	0.384245	0.997535
rs6933909	-0.0367971	1.57479e-05	0.0339622	0.278394	0.997535
rs3131921	0.023535	0.000104993	0.0338932	0.489384	0.997535
rs4711249	-0.0752509	-0.000155146	0.0340334	0.0273468	0.740314
rs9501035	-0.0770441	-0.000154985	0.0340885	0.0240972	0.740314
rs2844702	0.0132382	-8.89344e-05	0.0338869	0.69411	0.997535
rs2844701	-0.0138542	7.59084e-06	0.0339108	0.682707	0.997535
rs41268848	-0.0251679	0.00012419	0.0340665	0.457824	0.997535
rs2517451	-0.00753515	-4.65667e-05	0.0338832	0.825083	0.997535
rs3130782	0.00147121	0.000115369	0.0338395	0.96804	0.997535
rs3094086	-0.0083199	8.9244e-05	0.033901	0.804095	0.997535
rs2517449	0.0112064	-8.47374e-05	0.0339474	0.73943	0.997535
rs11970154	-0.0300703	1.63631e-05	0.0339124	0.374978	0.997535
rs3132580	0.00154367	7.86305e-05	0.0340335	0.965664	0.997535
rs2240804	0.0221538	-0.000101898	0.0338842	0.511299	0.997535
rs2240803	-0.0664802	-0.000124117	0.0339487	0.0506306	0.766491
rs12190030	-0.0355005	-0.000205908	0.03397	0.298809	0.997535
rs3757340	-0.0386382	-0.000279156	0.0339051	0.257902	0.987512
rs115588720	0.0209274	-0.000100837	0.0338772	0.534785	0.997535
rs11753326	0.0332842	-9.33921e-05	0.0338528	0.324151	0.997535
rs3131934	-0.022034	0.000198258	0.0339907	0.513067	0.997535
rs3131783	-0.0126632	0.000164938	0.0340374	0.706261	0.997535
rs2844697	-0.0212827	2.57182e-05	0.0339129	0.52979	0.997535
rs35581359	-0.0122758	9.58429e-05	0.0338498	0.714748	0.997535
rs17196137	-0.00230809	-2.4584e-05	0.0339516	0.946377	0.997535
rs3095089	0.0573432	8.25321e-05	0.0339872	0.0920333	0.906382
rs3131933	-0.0923201	9.54342e-06	0.0340301	0.00666426	0.740314
rs2532919	0.00641474	0.000105785	0.0339608	0.852624	0.997535
rs3095085	0.0480339	9.45404e-05	0.0339925	0.158454	0.954715
rs9368649	-0.0183249	5.49481e-06	0.0338266	0.587892	0.997535
rs3131932	0.0482498	9.95398e-05	0.0340115	0.156861	0.954715
rs17196185	-0.00326606	8.72598e-05	0.0339546	0.92133	0.997535
rs2517446	-0.00832133	8.21253e-05	0.0338002	0.803654	0.997535
rs3132579	0.0345106	3.42753e-05	0.0339848	0.310361	0.997535
rs9262315	-0.00957929	8.06209e-05	0.0338599	0.775421	0.997535
rs2517442	-0.00832133	8.21253e-05	0.0338002	0.803654	0.997535
rs2517441	-0.0134352	6.04833e-05	0.0340393	0.691755	0.997535
rs2517439	-0.0078322	8.55061e-05	0.0339343	0.815509	0.997535
rs2844686	-0.010849	7.76432e-05	0.033912	0.747297	0.997535
rs2844685	-0.00832133	8.21253e-05	0.0338002	0.803654	0.997535
rs2517434	-0.00832133	8.21253e-05	0.0338002	0.803654	0.997535
rs3131931	0.0291137	0.000115648	0.0339825	0.393481	0.997535
rs2844682	-0.00723573	8.85863e-05	0.0338218	0.828555	0.997535
rs2844680	0.0157238	-7.45757e-05	0.0340628	0.64279	0.997535
rs9394023	-0.0015785	4.53164e-06	0.0338994	0.962754	0.997535
rs2844679	-0.0058972	8.891e-05	0.0339011	0.859842	0.997535
rs2517431	0.00172809	-6.80195e-05	0.0342197	0.95814	0.997535
rs2517425	0.047992	0.000116278	0.0340144	0.159275	0.954715
rs2517424	-0.00765906	8.39842e-05	0.0338427	0.819028	0.997535
rs2517422	-0.00873935	8.02285e-05	0.0338201	0.794263	0.997535
rs2517421	-0.0116639	7.4495e-05	0.0338399	0.728681	0.997535
rs2530700	-0.00682392	8.2822e-05	0.0338177	0.83817	0.997535
rs1634714	0.0350731	3.29469e-05	0.0340176	0.302981	0.997535
rs17189889	-0.00281334	8.06425e-05	0.0339721	0.932113	0.997535
rs2517419	-0.00925937	8.3991e-05	0.0339294	0.783027	0.997535
rs113998661	-0.019264	-1.76775e-05	0.0337677	0.568704	0.997535
rs2530699	-0.0175866	0.000109643	0.03404	0.603157	0.997535
rs2844677	0.031483	0.000159468	0.0338703	0.355066	0.997535
rs1634731	0.00322595	8.01097e-05	0.0338743	0.926008	0.997535
rs2517416	0.004189	6.085e-05	0.0338086	0.902817	0.997535
rs2844676	-0.00297368	6.45547e-05	0.0337991	0.928374	0.997535
rs2517415	-0.00577313	7.00097e-05	0.0339615	0.863397	0.997535
rs886403	0.0480239	8.99941e-05	0.0339543	0.158033	0.954715
rs3873342	-0.00505776	0.000115219	0.033999	0.879068	0.997535
rs2530695	-0.00296523	6.9394e-05	0.0337804	0.928419	0.997535
rs34503701	-0.0124751	-1.67364e-05	0.0340287	0.714281	0.997535
rs2517411	0.00115576	7.18721e-05	0.0338147	0.974429	0.997535
rs2844673	-0.00119781	8.33461e-05	0.0338557	0.969814	0.997535
rs2517409	0.000738458	8.2576e-05	0.0338276	0.984531	0.997535
rs2252926	0.00184081	7.19608e-05	0.0338623	0.95834	0.997535
rs2517408	0.0107403	7.27552e-05	0.0338157	0.752411	0.997535
rs2530690	0.0014227	7.00977e-05	0.033869	0.968144	0.997535
rs2253417	-0.00508502	6.51209e-05	0.0338759	0.879164	0.997535
rs114155177	0.0698885	9.5391e-05	0.0339349	0.0397169	0.740314
rs115083146	0.0178265	-0.000122601	0.0338483	0.595918	0.997535
rs1634717	-0.0154489	-0.000115841	0.0339555	0.651583	0.997535
rs1634718	0.0260209	0.00012491	0.0340641	0.447127	0.997535
rs1634719	0.0708027	9.98444e-05	0.0339554	0.0373217	0.740314
rs2844667	-0.00338656	7.21807e-05	0.0338021	0.9185	0.997535
rs2523923	-0.00338656	6.70342e-05	0.0337973	0.918609	0.997535
rs1632854	-0.0131942	-0.000111595	0.0339664	0.700116	0.997535
rs2844666	-0.00383317	7.5832e-05	0.0339234	0.908263	0.997535
rs1634721	-0.0334493	0.000166922	0.03401	0.322947	0.997535
rs2523926	-0.00602692	6.80198e-05	0.033884	0.85725	0.997535
rs2530716	-0.00338656	7.27129e-05	0.0338033	0.918491	0.997535
rs76777634	-0.0368644	1.20178e-05	0.0339701	0.277675	0.997535
rs12203410	-0.0220493	0.000102971	0.0340154	0.51489	0.997535
rs115490935	-0.0309695	1.18237e-05	0.033993	0.362082	0.997535
rs1634723	-0.00319129	-0.000153366	0.0338155	0.928416	0.997535
rs3869095	0.00417893	0.000119021	0.0339795	0.904894	0.997535
rs12528082	-0.0210579	1.87053e-06	0.0340167	0.535849	0.997535
rs6913305	0.0250059	6.28024e-06	0.0339427	0.461412	0.997535
rs7755364	-0.016523	7.42792e-05	0.034207	0.627533	0.997535
rs7755802	0.026867	3.55785e-05	0.0339022	0.428689	0.997535
rs9394026	0.00383308	-1.24662e-05	0.033922	0.909742	0.997535
rs4713410	-0.00858114	6.43262e-05	0.0338382	0.798341	0.997535
rs9391701	-0.0253767	1.34427e-05	0.0338433	0.453118	0.997535
rs114979648	0.00155569	-0.000141399	0.033815	0.959973	0.997535
rs3871466	-0.027988	7.93784e-06	0.0339092	0.409024	0.997535
rs3869096	-0.0235649	-2.29722e-07	0.0339001	0.48698	0.997535
rs17196346	0.00442904	0.000118357	0.0339578	0.898986	0.997535
rs3873345	-0.00651415	6.49782e-05	0.0338789	0.846023	0.997535
rs3906267	-0.00154344	6.11974e-05	0.0338323	0.962171	0.997535
rs9262495	-0.00724176	6.56573e-05	0.033843	0.829049	0.997535
rs4713412	0.0285293	1.05473e-05	0.03417	0.403934	0.997535
rs4713413	-0.006565	8.02639e-05	0.0339737	0.844923	0.997535
rs9262528	-0.00920721	5.51772e-05	0.0339388	0.784919	0.997535
rs111273506	0.0634392	0.000179286	0.0341488	0.0639572	0.806447
rs9262539	0.0528008	5.06539e-05	0.0340579	0.121421	0.954715
rs6903912	0.00407782	3.95377e-05	0.0338087	0.904923	0.997535
rs12198448	0.0291635	8.99414e-05	0.0340415	0.39307	0.997535
rs116425234	-0.0275701	-7.55092e-06	0.0340539	0.418296	0.997535
rs2517554	-0.00907013	4.41915e-05	0.0338164	0.787527	0.997535
rs2523898	0.0297797	6.89375e-05	0.0341251	0.38395	0.997535
rs4713420	-0.00485206	-1.84151e-05	0.0337914	0.886256	0.997535
rs111775849	-0.0196422	-5.33192e-05	0.0338794	0.563132	0.997535
rs2523897	-0.0412544	-0.000222433	0.0339915	0.227384	0.982679
rs62401664	-0.00708103	8.31025e-05	0.0339005	0.832631	0.997535
rs9262549	-0.0687926	-9.49631e-05	0.033859	0.0424652	0.740314
rs114956965	-0.0015079	6.13e-05	0.0338671	0.963044	0.997535
rs115632303	-0.00987006	0.000110594	0.0338923	0.76839	0.997535
rs6457300	-0.0243928	3.49725e-06	0.0341981	0.475611	0.997535
[truncated: 2,679 more rows]
