# Supplementary material for: MHC-Dependent Mate Selection within 872 Spousal Pairs of European Ancestry from the Health and Retirement Study
Source: Genes (Basel). 2018 Jan 22;9(1):53. doi: 10.3390/genes9010053 (PMC5793204; doi:10.3390/genes9010053)
Supplement: Supplementary file 1 [file genes-09-00053-s001.zip › Table S6.xlsx]

## Sheet: aa_pvalue
	SC (Similarity score calculated for spouses)	Mean SC (caculated from 100,000 permutations)	Standard deviation of SC (caculated from 100,000 permutations)	P-value (two-sided p-value based on the 100,000 permutations)	Adjusted p-value (FDR/BH method)
AA_A_-22	1738	1738	0.0909007	0.963674	1
AA_A_-20	1737	1737.01	0.102802	0.949817	1
AA_A_-15	1111	1088.22	16.4054	0.16504	0.73875
AA_A_-11	1448	1439.51	9.54006	0.373314	1
AA_A_-2	1734	1734.02	0.165485	0.920193	1
AA_A_9	951	956.608	14.2488	0.693916	1
AA_A_12	1717	1717.39	0.866135	0.652045	1
AA_A_17	1666	1663.84	2.64623	0.414653	1
AA_A_19	1744	1744	0	NA	NA
AA_A_31	1742	1742	0.0656915	0.97377	1
AA_A_35	1742	1742	0.0656915	0.97377	1
AA_A_43	1718	1718.38	0.866845	0.657025	1
AA_A_44	1286	1305.45	13.2188	0.141143	0.67177
AA_A_56	1590	1590.06	4.96563	0.990665	1
AA_A_62	803	784.585	15.3499	0.230264	0.871991
AA_A_63	1370	1357.98	10.0568	0.231913	0.871991
AA_A_65	1453	1446.6	9.38866	0.495677	1
AA_A_66	1136	1118.9	16.2001	0.291048	0.925145
AA_A_67	1286	1305.45	13.2188	0.141143	0.67177
AA_A_70	1139	1175.17	15.7728	0.0218482	0.624431
AA_A_73	1628	1628.01	3.73688	0.998924	1
AA_A_74	1185	1177.56	15.7251	0.636176	1
AA_A_76	947	949.283	15.7796	0.884943	1
AA_A_77	1021	1028.53	15.7726	0.632962	1
AA_A_79	1325	1336.16	12.3525	0.366143	1
AA_A_80	1325	1336.16	12.3525	0.366143	1
AA_A_81	1325	1336.16	12.3525	0.366143	1
AA_A_82	1325	1336.16	12.3525	0.366143	1
AA_A_83	1325	1336.16	12.3525	0.366143	1
AA_A_90	1187	1186.7	15.5805	0.984509	1
AA_A_95	1008	996.148	15.4234	0.442221	1
AA_A_97	871	861.683	16.3662	0.569172	1
AA_A_99	1453	1446.6	9.38866	0.495677	1
AA_A_102	1740	1740.01	0.119784	0.95207	1
AA_A_105	1146	1148.72	16.0132	0.865364	1
AA_A_107	1188	1179.78	15.724	0.601196	1
AA_A_109	1629	1633.94	3.48738	0.156602	0.710554
AA_A_114	911	902.701	15.4146	0.590331	1
AA_A_116	1090	1073.44	15.7458	0.292798	0.925145
AA_A_127	1137	1113.03	16.0907	0.136283	0.665484
AA_A_142	1152	1150.27	16.1124	0.914636	1
AA_A_144	1285	1284.59	13.9379	0.976587	1
AA_A_145	1152	1150.27	16.1124	0.914636	1
AA_A_149	1597	1586.12	5.26904	0.0390209	0.624431
AA_A_150	1285	1305.14	13.2344	0.128022	0.656448
AA_A_151	1368	1365.52	11.9245	0.835311	1
AA_A_152	898	904.611	15.4625	0.668958	1
AA_A_156	859	882.193	14.7781	0.116546	0.634722
AA_A_158	1285	1305.14	13.2344	0.128022	0.656448
AA_A_161	1341	1361.98	11.9762	0.0798672	0.634722
AA_A_163	1188	1187.5	15.567	0.974304	1
AA_A_166	1161	1178.01	15.775	0.280917	0.925145
AA_A_167	1161	1178.01	15.775	0.280917	0.925145
AA_A_171	1714	1714.51	0.992574	0.605354	1
AA_A_184	1097	1095.39	16.4355	0.921788	1
AA_A_186	1714	1714.51	0.992574	0.605354	1
AA_A_193	1095	1092.85	16.3846	0.895404	1
AA_A_194	1095	1092.85	16.3846	0.895404	1
AA_A_207	1095	1092.85	16.3846	0.895404	1
AA_A_245	1608	1616.29	4.20207	0.048584	0.624431
AA_A_246	1363	1346.79	12.3722	0.190081	0.794115
AA_A_253	1095	1092.85	16.3846	0.895404	1
AA_A_255	1744	1744	0	NA	NA
AA_A_268	1744	1744	0	NA	NA
AA_A_276	1106	1109.25	16.1709	0.840483	1
AA_A_282	1446	1441.82	9.37358	0.655324	1
AA_A_283	1679	1679.19	1.99364	0.923457	1
AA_A_288	1738	1738	0.0909007	0.963674	1
AA_A_294	1094	1089.93	16.3389	0.803178	1
AA_A_297	1621	1626.41	3.56984	0.12952	0.656448
AA_A_298	1448	1439.51	9.54006	0.373314	1
AA_A_299	1358	1342.13	12.3541	0.198971	0.795884
AA_A_307	1448	1439.51	9.54006	0.373314	1
AA_A_310	1738	1738	0.0909007	0.963674	1
AA_A_311	1446	1441.82	9.37358	0.655324	1
AA_A_314	1738	1738	0.0909007	0.963674	1
AA_A_321	1106	1109.25	16.1709	0.840483	1
AA_A_334	1358	1342.13	12.3541	0.198971	0.795884
AA_C_339	1114	1144.92	16.2713	0.0574338	0.624431
AA_C_326	1114	1144.92	16.2713	0.0574338	0.624431
AA_C_309	1726	1726.18	0.602203	0.759749	1
AA_C_308	1726	1726.18	0.602203	0.759749	1
AA_C_307	1112	1143.58	16.2679	0.052233	0.624431
AA_C_306	1108	1139.93	16.3246	0.0504808	0.624431
AA_C_305	1112	1143.58	16.2679	0.052233	0.624431
AA_C_304	1121	1162.66	15.908	0.00881798	0.624431
AA_C_303	1462	1451.71	9.31189	0.269108	0.925145
AA_C_295	1109	1140.87	16.2569	0.0499814	0.624431
AA_C_291	1722	1722.21	0.623188	0.739088	1
AA_C_289	1722	1722.21	0.623188	0.739088	1
AA_C_285	1097	1130.04	16.1829	0.0411984	0.624431
AA_C_284	1722	1722.21	0.623188	0.739088	1
AA_C_275	1163	1159.06	13.1393	0.764076	1
AA_C_273	1112	1143.53	16.2645	0.0525891	0.624431
AA_C_270	1726	1726.18	0.602203	0.759749	1
AA_C_267	1108	1139.88	16.3233	0.050837	0.624431
AA_C_261	1112	1143.53	16.2645	0.0525891	0.624431
AA_C_253	1108	1139.88	16.3233	0.050837	0.624431
AA_C_248	1618	1621.45	4.02841	0.391234	1
AA_C_219	1161	1169.72	15.7748	0.580491	1
AA_C_211	1611	1610.26	4.36247	0.865057	1
AA_C_194	1114	1144.92	16.2713	0.0574338	0.624431
AA_C_193	1606	1607.87	4.45953	0.675567	1
AA_C_184	1103	1134.18	16.1961	0.0542277	0.624431
AA_C_177	1362	1366.67	11.703	0.689935	1
AA_C_173	1371	1366.66	11.6427	0.709622	1
AA_C_170	1726	1726.18	0.602203	0.759749	1
AA_C_163	1263	1251.51	12.1893	0.345982	1
AA_C_156	797	814.949	15.7611	0.254794	0.911976
AA_C_152	1079	1117.44	16.5198	0.0199661	0.624431
AA_C_147	1110	1141.26	16.3291	0.0556051	0.624431
AA_C_143	1726	1726.18	0.602203	0.759749	1
AA_C_138	1393	1398.66	10.8329	0.601041	1
AA_C_116	893	896.772	15.8125	0.811462	1
AA_C_114	1229	1225.26	14.8838	0.801665	1
AA_C_113	1680	1678.63	2.20005	0.532171	1
AA_C_103	1370	1366.21	11.6602	0.745296	1
AA_C_99	1034	1032.11	13.9055	0.891998	1
AA_C_97	1246	1227.6	14.9175	0.217505	0.851896
AA_C_95	1307	1292.62	12.6408	0.255222	0.911976
AA_C_94	1342	1333.86	12.5951	0.518228	1
AA_C_91	1552	1551.82	6.31201	0.977073	1
AA_C_90	1077	1091.1	16.4658	0.391921	1
AA_C_80	1087	1126.76	16.2197	0.0142419	0.624431
AA_C_77	1087	1126.76	16.2197	0.0142419	0.624431
AA_C_73	1075	1089.9	16.7861	0.374825	1
AA_C_66	1313	1323.74	12.8359	0.40269	1
AA_C_49	1467	1456.49	9.32439	0.259828	0.911976
AA_C_35	1392	1398.13	10.851	0.571887	1
AA_C_24	1093	1103.59	16.1784	0.512807	1
AA_C_21	1280	1264.91	14.0942	0.284276	0.925145
AA_C_16	1610	1609.4	4.38728	0.891607	1
AA_C_14	1467	1456.49	9.32439	0.259828	0.911976
AA_C_11	1366	1352.13	12.1244	0.25252	0.911976
AA_C_9	880	884.071	15.5861	0.793921	1
AA_C_6	1617	1620.63	4.06399	0.372188	1
AA_C_1	1224	1222.55	15.0534	0.923449	1
AA_C_-5	1724	1724.2	0.6118	0.748381	1
AA_C_-9	1113	1143.62	16.2656	0.0597633	0.624431
AA_C_-15	1088	1103.31	16.7306	0.360257	1
AA_C_-17	1109	1139.96	16.3232	0.0578898	0.624431
AA_C_-18	1724	1724.2	0.6118	0.748381	1
AA_B_325	1101	1101.05	16.4394	0.997765	1
AA_B_307	1734	1734.05	0.329798	0.86822	1
AA_B_305	1145	1138.77	16.1344	0.699319	1
AA_B_300	1743	1743	0	NA	NA
AA_B_299	1743	1743	0	NA	NA
AA_B_298	1743	1743	0	NA	NA
AA_B_296	1743	1743	0	NA	NA
AA_B_295	1743	1743	0	NA	NA
AA_B_282	1144	1136.42	16.1376	0.63875	1
AA_B_275	1743	1743	0	NA	NA
AA_B_270	1743	1743	0	NA	NA
AA_B_268	1743	1743	0	NA	NA
AA_B_267	1743	1743	0	NA	NA
AA_B_253	1743	1743	0	NA	NA
AA_B_245	1743	1743	0	NA	NA
AA_B_239	1743	1743	0	NA	NA
AA_B_211	1744	1744	0	NA	NA
AA_B_199	1371	1369.64	11.79	0.908086	1
AA_B_194	1359	1365.12	11.9364	0.608435	1
AA_B_180	1125	1159.19	15.9651	0.0322298	0.624431
AA_B_178	1251	1284.37	13.8855	0.0162656	0.624431
AA_B_177	1125	1159.19	15.9651	0.0322298	0.624431
AA_B_171	1381	1375.23	11.4501	0.614384	1
AA_B_167	1362	1360.47	12.0509	0.899173	1
AA_B_166	1744	1744	0	NA	NA
AA_B_163	838	870.163	16.2927	0.0483719	0.624431
AA_B_162	1744	1744	0	NA	NA
AA_B_158	1637	1637.94	3.50061	0.787557	1
AA_B_156	861	863.293	15.3615	0.881328	1
AA_B_152	1113	1116.59	16.5858	0.828756	1
AA_B_147	1577	1580.95	5.39765	0.463777	1
AA_B_145	1665	1666.55	2.54157	0.543196	1
AA_B_143	1577	1580.95	5.39765	0.463777	1
AA_B_131	1112	1149.99	16.0677	0.018062	0.624431
AA_B_116	680	682.759	15.9626	0.862794	1
AA_B_114	994	1004.34	16.1754	0.52281	1
AA_B_113	1187	1193.89	15.503	0.656953	1
AA_B_109	1723	1721.3	0.763328	0.0259028	0.624431
AA_B_103	1328	1332	12.6858	0.752419	1
AA_B_99	1688	1687.57	1.64274	0.795166	1
AA_B_97	770	782.689	14.8578	0.393078	1
AA_B_95	935	956.245	15.6494	0.174594	0.754569
AA_B_94	1161	1183.15	15.6438	0.156851	0.710554
AA_B_90	1743	1743	0	NA	NA
AA_B_83	1132	1126.34	16.3057	0.728505	1
AA_B_82	1132	1126.34	16.3057	0.728505	1
AA_B_81	1155	1159.61	16.001	0.773232	1
AA_B_80	1012	1003.04	15.3146	0.558715	1
AA_B_77	1045	1047.24	15.5511	0.885507	1
AA_B_76	1743	1743	0	NA	NA
AA_B_74	1102	1113.37	16.3306	0.486207	1
AA_B_71	1194	1195.44	15.5342	0.926234	1
AA_B_70	1089	1102.63	13.3804	0.308358	0.966189
AA_B_69	1194	1195.44	15.5342	0.926234	1
AA_B_67	708	706.863	15.9224	0.943081	1
AA_B_66	1582	1580.37	5.44908	0.765233	1
AA_B_65	1582	1580.37	5.44908	0.765233	1
AA_B_63	1093	1090.9	16.4893	0.898809	1
AA_B_62	1594	1591.79	5.0863	0.664259	1
AA_B_59	1743	1743	0	NA	NA
AA_B_52	1744	1744	0	NA	NA
AA_B_46	1364	1365.17	11.8016	0.921289	1
AA_B_45	709	735.929	16.5137	0.102957	0.634722
AA_B_41	1184	1199.64	15.474	0.311996	0.969508
AA_B_32	1164	1177.2	15.7633	0.402531	1
AA_B_30	1598	1597.72	4.74874	0.953515	1
AA_B_24	836	846.454	16.582	0.528422	1
AA_B_12	1134	1142.82	16.1847	0.585883	1
AA_B_11	1147	1160.37	15.9785	0.402861	1
AA_B_9	1051	1053.61	14.913	0.860944	1
AA_B_4	1744	1744	0	NA	NA
AA_B_-8	1093	1094.01	16.4453	0.9512	1
AA_B_-10	1103	1103.12	16.4725	0.99411	1
AA_B_-11	1087	1090.51	16.5522	0.832008	1
AA_B_-16	1162	1154.51	16.0843	0.641618	1
AA_B_-21	1126	1147.24	16.0917	0.186912	0.78965
AA_B_-23	1126	1147.24	16.0917	0.186912	0.78965
AA_DRB1_166	1715	1715.42	0.895933	0.639981	1
AA_DRB1_149	1085	1111.22	16.1619	0.104691	0.634722
AA_DRB1_142	1297	1317.9	12.9409	0.106352	0.634722
AA_DRB1_140	1101	1108.58	16.2192	0.64018	1
AA_DRB1_133	1297	1317.9	12.9409	0.106352	0.634722
AA_DRB1_120	1344	1337.4	12.3208	0.592254	1
AA_DRB1_112	1666	1664.02	2.69998	0.464337	1
AA_DRB1_104	1162	1162.01	15.9537	0.999596	1
AA_DRB1_98	1162	1162.01	15.9537	0.999596	1
AA_DRB1_96	839	849.972	15.3752	0.475483	1
AA_DRB1_86	1085	1081.79	16.7826	0.848378	1
AA_DRB1_85	1651	1652.36	3.09558	0.659594	1
AA_DRB1_78	1374	1362.94	11.6473	0.342409	1
AA_DRB1_77	1389	1392.85	10.9022	0.723778	1
AA_DRB1_74	952	949.28	13.6933	0.842541	1
AA_DRB1_73	1206	1199.06	15.4788	0.653801	1
AA_DRB1_71	791	786.318	15.9083	0.768506	1
AA_DRB1_70	991	1004.09	16.3326	0.422741	1
AA_DRB1_67	904	903.407	16.1557	0.97074	1
AA_DRB1_60	1267	1262.19	12.6592	0.704081	1
AA_DRB1_58	1489	1482.62	8.18778	0.436102	1
AA_DRB1_57	1156	1149.86	13.061	0.638267	1
AA_DRB1_47	1112	1103.36	16.0295	0.58982	1
AA_DRB1_40	1717	1717.41	0.889223	0.647521	1
AA_DRB1_38	1659	1661.16	2.25146	0.337084	1
AA_DRB1_37	664	674.43	16.7885	0.534423	1
AA_DRB1_33	1366	1353.27	11.9613	0.2872	0.925145
AA_DRB1_32	1197	1170.05	15.84	0.0888224	0.634722
AA_DRB1_31	1393	1392.73	10.4875	0.979371	1
AA_DRB1_30	1084	1071.99	13.1441	0.360728	1
AA_DRB1_28	1195	1175.14	15.3764	0.196424	0.795884
AA_DRB1_26	1087	1089.77	14.0464	0.843555	1
AA_DRB1_25	1391	1384.43	11.0889	0.553665	1
AA_DRB1_16	1569	1572.31	5.55718	0.551416	1
AA_DRB1_14	1391	1384.43	11.0889	0.553665	1
AA_DRB1_13	591	592.852	15.9377	0.9075	1
AA_DRB1_12	1088	1113.35	16.1354	0.116115	0.634722
AA_DRB1_11	645	662.16	15.7206	0.275032	0.925145
AA_DRB1_10	1070	1097.69	15.9744	0.0830536	0.634722
AA_DRB1_9	1089	1091.91	16.0711	0.856436	1
AA_DRB1_4	1362	1352.69	11.6537	0.424223	1
AA_DQA1_-16	1050	1083.05	16.7972	0.0490987	0.624431
AA_DQA1_11	1065	1091.15	16.7232	0.117933	0.634722
AA_DQA1_18	1065	1091.15	16.7232	0.117933	0.634722
AA_DQA1_25	1253	1260.57	14.0994	0.591463	1
AA_DQA1_26	1343	1328.9	12.5668	0.261951	0.911976
AA_DQA1_34	1101	1108.88	16.103	0.624484	1
AA_DQA1_40	1131	1174.82	15.8581	0.00572521	0.624431
AA_DQA1_41	1534	1534.6	6.79852	0.929214	1
AA_DQA1_45	1065	1091.15	16.7232	0.117933	0.634722
AA_DQA1_47	721	745.65	16.3939	0.132686	0.656448
AA_DQA1_48	1065	1091.15	16.7232	0.117933	0.634722
AA_DQA1_50	807	840.342	16.729	0.0462533	0.624431
AA_DQA1_51	1131	1174.82	15.8581	0.00572521	0.624431
AA_DQA1_52	896	911.427	16.1708	0.340073	1
AA_DQA1_53	807	840.342	16.729	0.0462533	0.624431
AA_DQA1_54	1391	1384.43	11.0889	0.553665	1
AA_DQA1_55	1065	1091.15	16.7232	0.117933	0.634722
AA_DQA1_61	1065	1091.15	16.7232	0.117933	0.634722
AA_DQA1_64	1065	1091.15	16.7232	0.117933	0.634722
AA_DQA1_66	1065	1091.15	16.7232	0.117933	0.634722
AA_DQA1_69	1008	1038.05	16.2963	0.0652122	0.634722
AA_DQA1_75	1177	1201.38	15.3845	0.113074	0.634722
AA_DQA1_76	869	881.69	16.4985	0.441809	1
AA_DQA1_80	1065	1091.15	16.7232	0.117933	0.634722
AA_DQA1_107	1177	1201.38	15.3845	0.113074	0.634722
AA_DQA1_129	1087	1118.2	16.5722	0.0597859	0.624431
AA_DQA1_130	1534	1534.6	6.79852	0.929214	1
AA_DQA1_156	1177	1201.38	15.3845	0.113074	0.634722
AA_DQA1_161	1177	1201.38	15.3845	0.113074	0.634722
AA_DQA1_163	1177	1201.38	15.3845	0.113074	0.634722
AA_DQA1_175	818	839.3	16.7759	0.204188	0.808155
AA_DQA1_187	1341	1327.25	12.5652	0.273694	0.925145
AA_DQA1_207	1248	1258.33	14.346	0.471281	1
AA_DQA1_215	1163	1158.77	15.9975	0.791543	1
AA_DQA1_218	1065	1091.15	16.7232	0.117933	0.634722
AA_DQB1_224	1321	1329.56	12.5424	0.494708	1
AA_DQB1_221	1059	1085.38	16.6495	0.113115	0.634722
AA_DQB1_220	1058	1083.92	16.6616	0.119854	0.634722
AA_DQB1_203	1060	1085.14	16.6754	0.131667	0.656448
AA_DQB1_197	1720	1720.25	0.688545	0.711579	1
AA_DQB1_185	1325	1306.27	13.0341	0.150759	0.699818
AA_DQB1_182	1098	1117.53	16.5481	0.237985	0.877277
AA_DQB1_167	1279	1293.34	13.2842	0.280286	0.925145
AA_DQB1_140	1098	1117.53	16.5481	0.237985	0.877277
AA_DQB1_135	1464	1467.16	8.70307	0.71642	1
AA_DQB1_130	1599	1601.82	4.60813	0.540989	1
AA_DQB1_126	1686	1683.98	1.90507	0.289666	0.925145
AA_DQB1_125	928	939.926	15.9685	0.455173	1
AA_DQB1_116	1326	1334.15	12.5546	0.516093	1
AA_DQB1_90	1062	1088.82	16.702	0.108272	0.634722
AA_DQB1_89	1062	1088.82	16.702	0.108272	0.634722
AA_DQB1_87	909	929.778	16.013	0.194435	0.795884
AA_DQB1_86	1002	1031.36	16.0244	0.0668833	0.634722
AA_DQB1_85	1062	1088.82	16.702	0.108272	0.634722
AA_DQB1_84	1062	1088.82	16.702	0.108272	0.634722
AA_DQB1_77	1119	1119.95	16.2452	0.953171	1
AA_DQB1_75	1122	1117.2	16.0404	0.764801	1
AA_DQB1_74	944	954.176	15.6296	0.514996	1
AA_DQB1_71	921	927.795	15.1875	0.654602	1
AA_DQB1_70	1026	1061.62	15.9568	0.0255822	0.624431
AA_DQB1_67	1201	1209.63	15.3133	0.573071	1
AA_DQB1_66	1201	1209.63	15.3133	0.573071	1
AA_DQB1_57	881	892.527	15.7878	0.465329	1
AA_DQB1_56	1643	1645.1	3.28572	0.523123	1
AA_DQB1_55	838	866.353	16.533	0.0863615	0.634722
AA_DQB1_53	1065	1091.15	16.7232	0.117933	0.634722
AA_DQB1_52	1238	1245.54	14.6565	0.606706	1
AA_DQB1_47	1238	1245.54	14.6565	0.606706	1
AA_DQB1_46	1238	1245.54	14.6565	0.606706	1
AA_DQB1_45	1288	1305.94	13.1011	0.170846	0.750478
AA_DQB1_38	1113	1117.54	16.2558	0.78021	1
AA_DQB1_37	1221	1232.02	14.6023	0.450395	1
AA_DQB1_30	901	893.982	16.2678	0.666176	1
AA_DQB1_28	1238	1245.54	14.6565	0.606706	1
AA_DQB1_26	955	976.343	15.6141	0.171652	0.750478
AA_DQB1_23	1744	1744	0	NA	NA
AA_DQB1_14	1329	1336.7	12.5838	0.54054	1
AA_DQB1_13	1280	1295.92	13.3085	0.231543	0.871991
AA_DQB1_9	1292	1299.93	12.9195	0.539316	1
AA_DQB1_3	1720	1720.25	0.688545	0.711579	1
AA_DPA1_228	1304	1305.44	13.1485	0.912863	1
AA_DPA1_190	1738	1738	0	NA	NA
AA_DPA1_160	1304	1305.44	13.1485	0.912863	1
AA_DPA1_127	1304	1305.44	13.1485	0.912863	1
AA_DPA1_111	1304	1305.44	13.1485	0.912863	1
AA_DPA1_96	1738	1738	0	NA	NA
AA_DPA1_83	1307	1308.4	13.1933	0.915406	1
AA_DPA1_73	1744	1744	0	NA	NA
AA_DPA1_72	1744	1744	0	NA	NA
AA_DPA1_66	1743	1743	0	NA	NA
AA_DPA1_50	1308	1310.02	13.1618	0.87815	1
AA_DPA1_31	1308	1310.02	13.1618	0.87815	1
AA_DPA1_28	1728	1728.13	0.50149	0.799709	1
AA_DPA1_18	1744	1744	0	NA	NA
AA_DPA1_11	1639	1634.58	3.63356	0.223828	0.867623
AA_DPB1_8	1166	1174.25	15.7578	0.600534	1
AA_DPB1_9	1122	1122.82	14.7073	0.955773	1
AA_DPB1_11	1210	1232.98	14.7161	0.118426	0.634722
AA_DPB1_33	1643	1644.85	3.23042	0.567087	1
AA_DPB1_35	1387	1379.16	9.49451	0.408851	1
AA_DPB1_36	1106	1097.08	16.3302	0.584879	1
AA_DPB1_55	1042	1036.9	15.7807	0.74666	1
AA_DPB1_56	1102	1107.27	16.2958	0.746581	1
AA_DPB1_57	1320	1329.42	12.6655	0.457136	1
AA_DPB1_65	1286	1305.23	13.1966	0.145134	0.682131
AA_DPB1_69	1186	1177.27	14.396	0.544398	1
AA_DPB1_72	1744	1744	0	NA	NA
AA_DPB1_76	1208	1202.8	14.159	0.713232	1
AA_DPB1_84	1139	1137.92	16.01	0.946453	1
AA_DPB1_85	1150	1149.73	16.1283	0.986578	1
AA_DPB1_86	1150	1149.73	16.1283	0.986578	1
AA_DPB1_87	1150	1149.73	16.1283	0.986578	1
AA_DPB1_91	1744	1744	0	NA	NA
AA_DPB1_96	1159	1155.44	16.0782	0.824909	1
AA_DPB1_170	1159	1155.44	16.0782	0.824909	1
AA_DPB1_178	1444	1451.17	9.18521	0.435022	1
